# Supplementary material for: catena-Poly[[[dipyridine­copper(II)]-μ-2,3,5,6-tetra­methyl­benzene-1,4-di­carboxyl­ato] monohydrate]
Source: Acta Crystallogr Sect E Struct Rep Online. 2010 Sep 25;66(Pt 10):m1301. doi: 10.1107/S1600536810036913 (PMC2983187; doi:10.1107/S1600536810036913)
Supplement: Supplementary file 2 [file e-66-m1301-Isup2.hkl]

# 
# h,k,l, Fc-squared, Fo-squared, sigma(Fo-squared) and status flag 
# 
data_I
_shelx_title ' test in C2/c' 
_shelx_refln_list_code          4 
_shelx_F_calc_maximum      366.06 
_exptl_crystal_F_000       956.00 
_reflns_d_resolution_high  0.7704 
 
loop_ 
 _symmetry_equiv_pos_as_xyz 
 'x, y, z' 
 '-x, y, -z+1/2' 
 'x+1/2, y+1/2, z' 
 '-x+1/2, y+1/2, -z+1/2' 
 '-x, -y, -z' 
 'x, -y, z-1/2' 
 '-x+1/2, -y+1/2, -z' 
 'x+1/2, -y+1/2, z-1/2' 
 
_cell_length_a    13.3280 
_cell_length_b    17.1434 
_cell_length_c    10.7390 
_cell_angle_alpha  90.000 
_cell_angle_beta  108.481 
_cell_angle_gamma  90.000 
 
_shelx_F_squared_multiplier     1.000 
 
loop_ 
 _refln_index_h 
 _refln_index_k 
 _refln_index_l 
 _refln_F_squared_calc 
 _refln_F_squared_meas 
 _refln_F_squared_sigma 
 _refln_observed_status 
   2   0   0      340.64      380.78      9.01 o 
   4   0   0      280.05      232.27      6.16 o 
   6   0   0    16262.62    17357.39    181.71 o 
   8   0   0     9428.07     9004.31     98.32 o 
  10   0   0     4042.37     3950.11     60.08 o 
  12   0   0     1322.33     1591.35     47.91 o 
  14   0   0      622.25      619.20     31.75 o 
  16   0   0     1003.72     1027.11     44.34 o 
   3   1   0     1814.80     1836.17     18.50 o 
   5   1   0       68.81      215.56      4.13 o 
   7   1   0     8458.79     8559.22     65.75 o 
   9   1   0     3288.42     3300.10     35.93 o 
  11   1   0     3167.91     3133.56     51.92 o 
  13   1   0      487.27      526.63     27.77 o 
  15   1   0      658.88      661.51     23.68 o 
   0   2   0      365.69      423.61     10.74 o 
   2   2   0     9347.55     9500.26    121.13 o 
   4   2   0      497.02      741.64      8.46 o 
   6   2   0      738.43      581.10      9.25 o 
   8   2   0     2865.35     2595.57     25.41 o 
  10   2   0     1212.71     1211.76     20.94 o 
  12   2   0     2053.37     1942.00     45.89 o 
  14   2   0      569.68      568.61     48.90 o 
  16   2   0      331.06      352.21     31.87 o 
   1   3   0    11747.49    11987.97    170.82 o 
   3   3   0     4506.70     4703.58     51.31 o 
   5   3   0    18238.41    18816.31    173.41 o 
   7   3   0     1883.60     1784.62     18.52 o 
   9   3   0     3755.65     3832.18     47.31 o 
  11   3   0      780.05      810.09     17.44 o 
  13   3   0     1393.53     1395.26     32.28 o 
  15   3   0      707.59      744.57     25.29 o 
   0   4   0    11604.50    12579.20    233.80 o 
   2   4   0    58540.17    56225.91    778.47 o 
   4   4   0    25197.95    25304.75    262.31 o 
   6   4   0    15306.28    15909.39    131.05 o 
   8   4   0     3886.01     4042.08     37.55 o 
  10   4   0     2071.60     2021.26     37.11 o 
  12   4   0      789.47      817.26     31.40 o 
  14   4   0     1509.42     1493.94     36.20 o 
  16   4   0      159.68      177.92     15.14 o 
   1   5   0      393.14      465.64     15.38 o 
   3   5   0    26264.93    26234.84    236.74 o 
   5   5   0    18324.39    18653.30    543.35 o 
   7   5   0     4478.24     4411.18     40.40 o 
   9   5   0     1311.98     1212.22     20.50 o 
  11   5   0     1474.85     1485.03     31.43 o 
  13   5   0     1625.47     1559.74     35.39 o 
  15   5   0      236.71      268.04     24.71 o 
   0   6   0     2690.59     3609.54     74.59 o 
   2   6   0       21.98       71.37      4.05 o 
   4   6   0    42857.14    44224.84    457.11 o 
   6   6   0     1877.55     1566.24     19.15 o 
   8   6   0      642.20      740.61     12.79 o 
  10   6   0     4513.85     4407.98     68.51 o 
  12   6   0      411.41      387.41     16.29 o 
  14   6   0      258.39      225.87     17.03 o 
   1   7   0     1090.14      894.53     18.25 o 
   3   7   0    16304.76    15837.57    145.67 o 
   5   7   0     3187.47     2981.42     42.03 o 
   7   7   0     6806.53     6676.16     59.36 o 
   9   7   0     2886.54     2858.06     39.16 o 
  11   7   0      517.66      578.21     19.39 o 
  13   7   0      505.62      502.87     31.52 o 
  15   7   0      273.57      278.21     16.51 o 
   0   8   0     5427.89     5336.56    108.99 o 
   2   8   0     8571.65     9213.76     87.38 o 
   4   8   0     4631.53     4580.44     46.82 o 
   6   8   0     2551.93     2476.77     98.70 o 
   8   8   0     9626.33     9521.14     93.03 o 
  10   8   0      305.03      336.17     14.65 o 
  12   8   0     1134.75     1125.76     29.06 o 
  14   8   0      299.16      348.00     17.55 o 
   1   9   0     7519.03     7399.36    104.66 o 
   3   9   0     2908.63     3035.56     33.22 o 
   5   9   0     5143.69     5300.02     54.23 o 
   7   9   0     1352.73     1326.08     18.91 o 
   9   9   0     3038.54     3206.16     48.34 o 
  11   9   0     2233.09     2250.68     43.71 o 
  13   9   0      151.97      167.01     13.26 o 
  15   9   0      439.01      431.51     20.26 o 
   0  10   0    13428.47    12871.42    248.70 o 
   2  10   0     6141.42     5750.94     84.87 o 
   4  10   0      800.69      726.59     12.83 o 
   6  10   0     5973.93     5845.59     60.11 o 
   8  10   0      618.74      579.54     14.57 o 
  10  10   0     1926.62     1915.43     39.05 o 
  12  10   0     1266.74     1225.50     31.19 o 
  14  10   0      332.36      343.91     17.79 o 
   1  11   0     8811.44     8661.42    123.36 o 
   3  11   0     2260.00     2150.19     30.82 o 
   5  11   0     3098.31     3104.20     35.91 o 
   7  11   0     1870.71     1777.99     63.18 o 
   9  11   0      526.93      515.18     14.77 o 
  11  11   0     1216.24     1135.93     29.61 o 
  13  11   0      711.62      718.60     25.26 o 
   0  12   0    10203.06    10097.79    202.17 o 
   2  12   0     1717.59     1831.10     36.12 o 
   4  12   0     1273.59     1377.27     23.65 o 
   6  12   0     3504.61     3424.07     49.09 o 
   8  12   0      146.45      207.44     11.80 o 
  10  12   0      705.46      713.59     23.22 o 
  12  12   0      741.62      752.21     25.06 o 
   1  13   0     2276.30     2202.66     42.37 o 
   3  13   0     3842.16     3769.14     63.27 o 
   5  13   0     1704.67     1806.25     29.51 o 
   7  13   0      618.84      663.91     16.91 o 
   9  13   0      611.81      632.46     34.58 o 
  11  13   0      632.53      592.12     43.76 o 
  13  13   0     1399.91     1391.77     48.49 o 
   0  14   0     1442.52     1274.77     43.18 o 
   2  14   0     5013.69     4834.95     95.19 o 
   4  14   0     3822.30     3631.80     63.10 o 
   6  14   0      449.43      534.92     15.46 o 
   8  14   0     1925.69     1790.17     46.59 o 
  10  14   0      451.93      448.11     23.44 o 
  12  14   0     1149.21     1229.62     45.72 o 
   1  15   0     5134.66     5181.08     84.25 o 
   3  15   0      535.74      551.09     24.71 o 
   5  15   0     1563.12     1510.23     35.67 o 
   7  15   0     1960.52     1917.43     32.91 o 
   9  15   0      916.58      968.39     27.84 o 
  11  15   0      450.38      455.90     21.23 o 
   0  16   0     2624.71     2582.32     72.05 o 
   2  16   0      805.65      822.98     37.81 o 
   4  16   0      535.12      585.28     22.30 o 
   6  16   0      458.51      504.07     21.26 o 
   8  16   0     1311.64     1312.97     32.86 o 
  10  16   0     1125.60     1154.95     32.12 o 
   1  17   0      946.84      914.39     33.08 o 
   3  17   0     1076.77     1148.74     32.41 o 
   5  17   0      127.52      148.29     33.66 o 
   7  17   0     1323.08     1429.66     65.00 o 
   9  17   0     1102.86     1030.00     45.95 o 
   0  18   0     1021.72     1002.86     42.95 o 
   2  18   0     1678.68     1635.43     50.92 o 
   4  18   0      903.40      879.93     29.09 o 
   6  18   0      908.94      931.83     30.46 o 
   8  18   0     1415.05     1503.60     57.27 o 
   1  19   0      784.46      769.20     28.29 o 
   3  19   0     1223.06     1185.18     34.74 o 
   5  19   0      833.72      861.50     30.28 o 
   7  19   0      971.74     1037.04     47.11 o 
   0  20   0      124.83      124.81     21.24 o 
   2  20   0      423.95      464.17     40.12 o 
   4  20   0      468.36      412.22     22.57 o 
   6  20   0     1048.42      982.30     33.92 o 
   1  21   0       56.02       31.87     13.06 o 
   3  21   0      752.81      786.38     43.07 o 
   5  21   0     1543.60     1611.55     63.96 o 
 -15   1   1       51.25       48.86     12.58 o 
 -13   1   1        0.09        0.46      6.19 o 
 -11   1   1      240.21      228.53      8.12 o 
  -9   1   1      698.97      783.60     15.09 o 
  -7   1   1      292.83      403.95      6.15 o 
  -5   1   1      914.14     1048.24     12.01 o 
  -3   1   1     7734.89     8327.45     78.48 o 
  -1   1   1     2703.89     3026.06     41.43 o 
   1   1   1     3677.85     4116.44     55.68 o 
   3   1   1    11217.35    10843.63    369.51 o 
   5   1   1      384.53      566.79      6.84 o 
   7   1   1       38.22       58.06      2.83 o 
   9   1   1      229.60      201.85      6.73 o 
  11   1   1      532.76      496.93     57.96 o 
  13   1   1      126.81      110.86     11.26 o 
  15   1   1       37.58       49.34     10.67 o 
 -16   2   1        2.54       -7.54      7.54 o 
 -14   2   1       24.28       15.69      7.67 o 
 -12   2   1      245.01      221.19      9.68 o 
 -10   2   1      238.16      179.70      8.10 o 
  -8   2   1     6367.12     6491.98     56.24 o 
  -6   2   1       23.38       54.33      2.32 o 
  -4   2   1    10838.88    11963.91     98.04 o 
  -2   2   1     2126.59     1980.27     22.86 o 
   0   2   1       11.31        5.78      1.71 o 
   2   2   1     4322.88     4610.34     50.46 o 
   4   2   1      751.32      462.97     32.91 o 
   6   2   1      371.91      365.20      5.82 o 
   8   2   1     1419.54     1535.93     15.73 o 
  10   2   1      136.84      161.67      9.92 o 
  12   2   1        8.89       10.08      6.92 o 
  14   2   1       37.12       29.76      9.02 o 
 -15   3   1       12.45       26.64      9.05 o 
 -13   3   1      100.23       96.16      9.67 o 
 -11   3   1       26.67       14.12      6.01 o 
  -9   3   1     3214.57     3468.59     43.82 o 
  -7   3   1     1949.78     1941.68     23.98 o 
  -5   3   1     2622.55     3154.49     28.49 o 
  -3   3   1     4433.15     5029.04     42.70 o 
  -1   3   1     2191.37     2324.59     27.17 o 
   1   3   1     9062.70     9748.11    102.98 o 
   3   3   1     7119.78     7706.19     83.05 o 
   5   3   1      232.47      297.70     12.10 o 
   7   3   1     2093.33     2047.48     19.13 o 
   9   3   1      210.58      210.78      7.27 o 
  11   3   1      174.06      159.35     10.69 o 
  13   3   1      209.67      210.60     13.79 o 
  15   3   1        0.33        6.69      9.13 o 
 -16   4   1      103.53       97.49     12.08 o 
 -14   4   1      132.15      114.41     11.24 o 
 -12   4   1       22.23       12.43      9.64 o 
 -10   4   1       55.21       56.87      5.60 o 
  -8   4   1     1561.46     1620.73     20.28 o 
  -6   4   1      874.47      863.39     10.66 o 
  -4   4   1    11766.63    12852.70    105.77 o 
  -2   4   1        2.02       -1.41      1.41 o 
   0   4   1      152.62      163.62      5.68 o 
   2   4   1    12713.86    13042.46    137.50 o 
   4   4   1     6610.93     7279.35     78.91 o 
   6   4   1        9.39        3.57      1.95 o 
   8   4   1      598.04      631.29     11.26 o 
  10   4   1       17.83        9.99      5.35 o 
  12   4   1       69.78       59.93      8.86 o 
  14   4   1        0.03        0.42      7.96 o 
 -15   5   1      173.98      166.04     17.55 o 
 -13   5   1       11.81        4.51      7.09 o 
 -11   5   1      649.88      628.72     26.61 o 
  -9   5   1      236.85      234.83      8.67 o 
  -7   5   1       86.44       94.69      3.78 o 
  -5   5   1     1267.37     1334.20     14.67 o 
  -3   5   1     2014.60     2302.35     35.02 o 
  -1   5   1     2787.16     3001.49     35.72 o 
   1   5   1      381.06      408.39     11.54 o 
   3   5   1        0.65       13.47      2.07 o 
   5   5   1     3186.36     3449.31     40.69 o 
   7   5   1       39.22       44.19      3.54 o 
   9   5   1        2.71        7.71      5.53 o 
  11   5   1      297.25      293.58     13.65 o 
  13   5   1       35.00       23.96      8.34 o 
  15   5   1      116.13      111.14     19.28 o 
 -16   6   1       19.42       25.95      9.63 o 
 -14   6   1       10.12       16.15      8.11 o 
 -12   6   1      195.15      178.66     12.58 o 
 -10   6   1     1833.40     1876.92     42.32 o 
  -8   6   1      266.73      320.64      8.37 o 
  -6   6   1       72.53       57.44      3.30 o 
  -4   6   1     6703.77     6957.56     66.44 o 
  -2   6   1     3306.32     3441.01     34.62 o 
   0   6   1      221.21      184.18      6.05 o 
   2   6   1     2737.83     3344.34     39.88 o 
   4   6   1     1117.16     1122.64     14.70 o 
   6   6   1     1820.50     1827.19     37.84 o 
   8   6   1       30.13       20.60      4.38 o 
  10   6   1     1923.75     1783.69     35.19 o 
  12   6   1        3.59       -2.24      6.31 o 
  14   6   1       26.96       24.52      8.61 o 
 -15   7   1       71.98       75.95     10.88 o 
 -13   7   1       46.76       69.26      9.33 o 
 -11   7   1       30.13       25.69      6.93 o 
  -9   7   1      237.91      216.52      7.82 o 
  -7   7   1      675.16      760.59     11.29 o 
  -5   7   1      108.69      125.00      4.82 o 
  -3   7   1     5922.24     6733.35     76.34 o 
  -1   7   1      552.65      519.65     20.27 o 
   1   7   1        5.51       -3.12      3.12 o 
   3   7   1    10287.87    11489.10    107.54 o 
   5   7   1     1620.46     1527.24     21.01 o 
   7   7   1     1276.53     1370.94     22.13 o 
   9   7   1     3157.70     3196.39     53.10 o 
  11   7   1       37.11       37.73      6.27 o 
  13   7   1      120.25      105.63     10.94 o 
  15   7   1       72.51       93.46     11.93 o 
 -14   8   1        0.24        5.77      7.87 o 
 -12   8   1       13.27       28.15      8.28 o 
 -10   8   1       41.35       49.03      7.46 o 
  -8   8   1     3584.57     3548.07     39.51 o 
  -6   8   1       25.94       17.65      3.34 o 
  -4   8   1     1405.95     1480.76     18.71 o 
  -2   8   1      592.42      587.73      9.73 o 
   0   8   1     2934.47     2902.67     45.92 o 
   2   8   1      476.22      616.74     12.45 o 
   4   8   1     4275.85     4102.50     42.77 o 
   6   8   1       63.72       55.62      4.29 o 
   8   8   1       86.13      101.09      6.91 o 
  10   8   1        4.64        3.96      5.91 o 
  12   8   1        6.82        9.34      6.89 o 
  14   8   1       39.18       65.04     10.56 o 
 -15   9   1       23.35       26.44     14.78 o 
 -13   9   1      212.08      202.59     13.57 o 
 -11   9   1       17.58       15.71      7.07 o 
  -9   9   1     1049.24     1085.23     17.79 o 
  -7   9   1        7.62       15.09      4.34 o 
  -5   9   1     1831.71     2047.73     24.80 o 
  -3   9   1     1507.31     1837.16     22.23 o 
  -1   9   1     1246.13     1388.64     22.16 o 
   1   9   1       85.48       94.24      7.13 o 
   3   9   1       30.35       38.03      4.32 o 
   5   9   1     2724.31     2892.23     32.84 o 
   7   9   1      203.31      192.75     10.72 o 
   9   9   1      506.92      531.52     14.26 o 
  11   9   1       30.16       27.91      8.07 o 
  13   9   1       15.79       13.51      7.69 o 
 -14  10   1      292.81      315.98     33.19 o 
 -12  10   1       40.45       55.46      9.66 o 
 -10  10   1       46.67       57.88      8.69 o 
  -8  10   1      727.11      724.76     14.06 o 
  -6  10   1      587.40      573.16     14.72 o 
  -4  10   1      902.03      883.80     17.01 o 
  -2  10   1       13.11        7.53      4.01 o 
   0  10   1     1980.40     1812.11     33.67 o 
   2  10   1     2017.88     1911.49     42.83 o 
   4  10   1     1403.00     1602.25     25.37 o 
   6  10   1     1174.88     1222.88     21.66 o 
   8  10   1        0.16        3.25      3.20 o 
  10  10   1      334.00      293.41     15.09 o 
  12  10   1       13.11       13.43     11.95 o 
  14  10   1      138.61       97.68     18.24 o 
 -13  11   1        3.40       -6.50      7.91 o 
 -11  11   1      106.79       94.19     24.53 o 
  -9  11   1      237.50      233.90     10.42 o 
  -7  11   1      233.89      260.79     11.92 o 
  -5  11   1       97.36      102.68      5.78 o 
  -3  11   1        3.13        7.58      4.48 o 
  -1  11   1       11.45        5.54      8.08 o 
   1  11   1     2409.83     2484.02     43.96 o 
   3  11   1      201.93      206.94      8.76 o 
   5  11   1     2869.27     2652.78     40.50 o 
   7  11   1      116.79      124.72      7.91 o 
   9  11   1      244.01      255.23     22.05 o 
  11  11   1       73.33       57.84      9.22 o 
  13  11   1       43.36       24.02     13.97 o 
 -14  12   1      175.72      176.76     15.24 o 
 -12  12   1       46.76       51.03      9.87 o 
 -10  12   1      214.84      205.32     13.10 o 
  -8  12   1       28.91       33.37      8.30 o 
  -6  12   1       20.19       16.09      7.55 o 
  -4  12   1      511.43      458.63     18.83 o 
  -2  12   1     1301.19     1301.70     49.59 o 
   0  12   1      346.94      373.13     15.17 o 
   2  12   1       77.36      102.34      9.47 o 
   4  12   1      113.13       99.44      8.15 o 
   6  12   1     1364.50     1207.37     23.30 o 
   8  12   1       35.03       22.32      5.99 o 
  10  12   1      272.47      244.45     19.63 o 
  12  12   1        0.68       -2.02      8.49 o 
 -13  13   1       62.70       75.46     12.08 o 
 -11  13   1       24.13       15.24      8.23 o 
  -9  13   1       23.67       17.55      6.46 o 
  -7  13   1       17.16       27.42      5.09 o 
  -5  13   1       10.21        3.48      3.44 o 
  -3  13   1       22.66       18.33      7.39 o 
  -1  13   1     1641.33     1738.07     52.71 o 
   1  13   1      417.64      355.81     15.61 o 
   3  13   1        9.95       10.99     11.03 o 
   5  13   1      351.61      344.08     13.66 o 
   7  13   1      202.32      201.65     10.22 o 
   9  13   1       92.63      103.93     10.48 o 
  11  13   1       25.77       26.19      9.46 o 
 -12  14   1       97.40       96.20     11.88 o 
 -10  14   1      167.30      174.88     19.57 o 
  -8  14   1      753.89      708.71     22.34 o 
  -6  14   1       95.56       94.72      9.12 o 
  -4  14   1      327.25      315.28     23.90 o 
  -2  14   1     1467.96     1441.23     34.87 o 
   0  14   1       37.42       44.02      8.68 o 
   2  14   1      537.08      551.64     20.35 o 
   4  14   1      366.47      300.98     15.50 o 
   6  14   1      137.09      151.45      9.38 o 
   8  14   1      188.11      198.29     13.06 o 
  10  14   1      222.58      216.77     14.57 o 
  12  14   1      147.94      146.21     14.26 o 
 -11  15   1      356.40      342.29     18.26 o 
  -9  15   1       11.02       20.64      7.13 o 
  -7  15   1      246.95      232.91     11.79 o 
  -5  15   1       13.69        5.32     14.09 o 
  -3  15   1       14.04       13.76      7.71 o 
  -1  15   1      798.72      793.27     57.09 o 
   1  15   1     1466.77     1353.60     36.89 o 
   3  15   1       34.62       51.31      9.91 o 
   5  15   1     1373.01     1214.17     47.40 o 
   7  15   1       34.66       19.19      6.59 o 
   9  15   1       41.31       46.48     10.14 o 
  11  15   1      288.07      321.94     18.37 o 
 -10  16   1      103.27       79.90     16.86 o 
  -8  16   1       23.64       11.78     14.20 o 
  -6  16   1        1.39       -3.59      8.86 o 
  -4  16   1       64.34       54.44     10.74 o 
  -2  16   1      118.74      113.62     11.92 o 
   0  16   1      397.98      380.46     18.61 o 
   2  16   1        0.24       10.03      8.38 o 
   4  16   1       58.64       89.28     11.70 o 
   6  16   1      256.22      232.30     15.67 o 
   8  16   1       58.38       52.53     10.41 o 
  10  16   1      148.89      131.06     13.38 o 
  -9  17   1      221.35      233.19     21.01 o 
  -7  17   1        0.57      -10.56     10.56 o 
  -5  17   1       57.94       36.89     10.78 o 
  -3  17   1        7.74        2.88      9.51 o 
  -1  17   1       67.41       92.32     12.93 o 
   1  17   1       22.12       18.86      9.34 o 
   3  17   1       55.36       56.73     10.85 o 
   5  17   1       51.20       43.01     11.10 o 
   7  17   1       27.13       -9.19      9.19 o 
   9  17   1      888.67      911.28     28.71 o 
  -8  18   1       48.35       45.14     18.36 o 
  -6  18   1       26.36       20.67     11.15 o 
  -4  18   1       71.03       78.22     12.67 o 
  -2  18   1       11.95       12.44     10.16 o 
   0  18   1       12.35        3.85     13.22 o 
   2  18   1       51.44       52.34     19.69 o 
   4  18   1       18.64       17.51     10.81 o 
   6  18   1        6.19        6.82     12.58 o 
   8  18   1      145.46      169.15     22.40 o 
  -7  19   1       80.15       87.86     20.67 o 
  -5  19   1       17.60       18.16     11.29 o 
  -3  19   1        4.95       -1.19     10.57 o 
  -1  19   1       25.29       25.64     21.24 o 
   1  19   1        8.84        2.46     10.85 o 
   3  19   1        9.21       -0.07     15.01 o 
   5  19   1        2.06        4.83     10.45 o 
   7  19   1       18.79       35.15     12.47 o 
  -6  20   1       23.13       14.31     12.93 o 
  -4  20   1       18.24       -5.05     12.24 o 
  -2  20   1        1.63        0.20     11.02 o 
   0  20   1        0.65       -9.12      9.12 o 
   2  20   1       72.02       57.37     12.91 o 
   4  20   1       38.37       20.60     12.16 o 
   6  20   1      190.25      210.02     25.98 o 
  -5  21   1       54.92       82.32     22.40 o 
  -3  21   1       57.79       52.79     13.72 o 
  -1  21   1       54.09       43.97     13.71 o 
   1  21   1        3.38        1.69     12.53 o 
   3  21   1       11.68       17.32     18.70 o 
 -16   0   2      215.39      193.16     19.86 o 
 -14   0   2      600.70      677.97     31.06 o 
 -12   0   2      880.62      922.17     31.92 o 
 -10   0   2     6925.86     6922.36    140.40 o 
  -8   0   2     2147.86     1932.18     47.11 o 
  -6   0   2     1076.34     1010.60     27.59 o 
  -4   0   2     2106.17     1951.00     42.72 o 
  -2   0   2       90.36       44.43      3.38 o 
   0   0   2   133999.63   115432.47   2120.03 o 
   2   0   2     4280.60     4256.21     57.11 o 
   4   0   2       38.74       68.96      7.74 o 
   6   0   2    20068.35    21118.88    286.97 o 
   8   0   2     3082.70     2901.89     54.50 o 
  10   0   2     1155.41     1052.16     35.68 o 
  12   0   2       48.57       95.48     14.78 o 
  14   0   2     1153.79     1136.79     44.34 o 
 -17   1   2      529.47      578.31     23.76 o 
 -15   1   2      663.07      674.95     23.27 o 
 -13   1   2      713.44      717.43     17.31 o 
 -11   1   2     4702.21     4306.98     54.18 o 
  -9   1   2     6781.45     6378.89     73.59 o 
  -7   1   2     3944.31     4077.50     47.46 o 
  -5   1   2      727.87     1027.91     14.36 o 
  -3   1   2     7163.22     7237.01     68.03 o 
  -1   1   2    68568.45    63782.04   1264.78 o 
   1   1   2     2161.01     2162.67     25.36 o 
   3   1   2     3084.61     2895.49     29.04 o 
   5   1   2     7411.29     7377.42     62.29 o 
   7   1   2     4896.48     4765.97     47.84 o 
   9   1   2     1005.75     1086.40     16.69 o 
  11   1   2      562.92      565.26     18.65 o 
  13   1   2      463.36      472.25     19.23 o 
  15   1   2      784.99      855.54     27.92 o 
 -16   2   2      819.41      904.31     28.08 o 
 -14   2   2      608.20      589.39     20.57 o 
 -12   2   2     3619.23     3307.99     44.84 o 
 -10   2   2     5962.36     5715.32     67.85 o 
  -8   2   2     7841.41     7593.87     73.09 o 
  -6   2   2     2202.46     1855.11     23.94 o 
  -4   2   2     4625.51     4414.93     42.89 o 
  -2   2   2    27149.82    27474.01    252.29 o 
   0   2   2     6690.16     6547.67     71.74 o 
   2   2   2    10670.57    10907.78     98.69 o 
   4   2   2     8325.76     8439.18     78.66 o 
   6   2   2     2201.18     2045.85     23.27 o 
   8   2   2     3155.21     3035.25     30.10 o 
  10   2   2      319.85      343.25     14.37 o 
  12   2   2     1120.88     1131.50     40.81 o 
  14   2   2      628.58      683.10     33.71 o 
 -15   3   2      827.99      832.42     25.42 o 
 -13   3   2     1498.70     1461.68     32.41 o 
 -11   3   2      845.57      857.85     17.67 o 
  -9   3   2     6370.77     6383.62     73.97 o 
  -7   3   2     4690.74     4563.49     40.44 o 
  -5   3   2    15930.61    16043.69    131.20 o 
  -3   3   2    12308.37    12870.69    105.26 o 
  -1   3   2      972.34      882.04     11.33 o 
   1   3   2    51475.51    49983.70    601.30 o 
   3   3   2     9670.23     9800.40     89.82 o 
   5   3   2     7124.34     6782.41     64.84 o 
   7   3   2     4007.99     3798.97     57.63 o 
   9   3   2     2121.61     2095.29     26.32 o 
  11   3   2     1538.11     1568.55     33.21 o 
  13   3   2     1061.06     1124.68     53.80 o 
  15   3   2      369.12      389.08     34.58 o 
 -16   4   2      303.93      277.68     16.70 o 
 -14   4   2      929.85      935.79     26.25 o 
 -12   4   2      745.52      835.79     38.27 o 
 -10   4   2      143.96      151.18      7.79 o 
  -8   4   2     4607.88     4522.71     46.52 o 
  -6   4   2    16304.35    17481.62    143.43 o 
  -4   4   2     3945.19     3836.33     38.58 o 
  -2   4   2     5405.07     5096.56     44.73 o 
   0   4   2     4362.04     4768.93     54.30 o 
   2   4   2    18365.78    18807.33    197.10 o 
   4   4   2     9062.79     8859.58     99.37 o 
   6   4   2     2127.34     1934.05     42.50 o 
   8   4   2     3106.51     3072.23     34.38 o 
  10   4   2     2267.04     2315.24     41.74 o 
  12   4   2     1532.28     1526.69     40.70 o 
  14   4   2      485.01      531.14     28.00 o 
 -15   5   2      384.52      344.14     17.27 o 
 -13   5   2      921.68      921.99     33.37 o 
 -11   5   2     2234.61     2356.93     34.86 o 
  -9   5   2      155.71      150.77      7.36 o 
  -7   5   2     7263.91     6955.82     60.47 o 
  -5   5   2    25190.65    25114.85    204.06 o 
  -3   5   2      738.84      621.68      9.17 o 
  -1   5   2       25.65       64.72      3.77 o 
   1   5   2     2496.43     2351.77     25.46 o 
   3   5   2     9483.02     9697.07    105.46 o 
   5   5   2      893.96      807.81     14.61 o 
   7   5   2      869.74      869.29     31.87 o 
   9   5   2     2206.52     2138.44     26.90 o 
  11   5   2     1374.90     1412.19     53.17 o 
  13   5   2      753.76      768.23     24.49 o 
  15   5   2       27.92       29.91     11.89 o 
 -16   6   2      745.18      756.10     26.44 o 
 -14   6   2     1372.04     1366.54     33.25 o 
 -12   6   2      352.77      361.75     32.79 o 
 -10   6   2     3457.55     3340.22     44.49 o 
  -8   6   2     2631.92     2655.37     30.60 o 
  -6   6   2     8390.49     8074.46     69.46 o 
  -4   6   2    27709.79    28781.59    233.10 o 
  -2   6   2     3845.53     3410.13     34.34 o 
   0   6   2      643.77      559.69     11.03 o 
   2   6   2     3215.49     2659.77     33.56 o 
   4   6   2     6555.85     6467.49     73.57 o 
   6   6   2     4038.10     3859.89     47.88 o 
   8   6   2      116.23      116.26      7.06 o 
  10   6   2     5010.95     4997.97    130.76 o 
  12   6   2      936.19      973.47     26.75 o 
  14   6   2       12.27       12.07     12.12 o 
 -15   7   2      382.89      389.97     19.51 o 
 -13   7   2     1378.89     1410.38     33.39 o 
 -11   7   2      464.07      520.05     14.24 o 
  -9   7   2     1285.08     1247.99     21.68 o 
  -7   7   2     7705.57     7611.80     66.76 o 
  -5   7   2    12346.61    12516.10    119.09 o 
  -3   7   2    16846.39    17140.60    191.32 o 
  -1   7   2     8827.85     8679.77     97.16 o 
   1   7   2     4401.39     4507.35     66.81 o 
   3   7   2    11448.71    11387.98    124.02 o 
   5   7   2     3027.41     2975.43     38.74 o 
   7   7   2     5940.27     5860.27     69.62 o 
   9   7   2     5343.20     5235.52     55.33 o 
  11   7   2      956.95      939.32     26.96 o 
  13   7   2      377.34      372.36     17.62 o 
 -14   8   2      741.49      773.16     25.23 o 
 -12   8   2     1490.23     1591.89     35.49 o 
 -10   8   2      113.10      127.32      7.78 o 
  -8   8   2     3545.53     3687.07     40.83 o 
  -6   8   2     3832.37     3742.27     35.91 o 
  -4   8   2     7346.81     7218.72     69.92 o 
  -2   8   2    16847.20    17853.91    193.44 o 
   0   8   2     1870.95     1681.53     24.88 o 
   2   8   2     3513.97     3837.67     44.27 o 
   4   8   2     4499.33     4402.07     53.74 o 
   6   8   2     1990.40     1937.50     32.44 o 
   8   8   2     8939.00     8804.78    165.97 o 
  10   8   2      585.88      613.37     17.35 o 
  12   8   2      352.62      341.81     16.67 o 
  14   8   2      429.55      412.97     19.43 o 
 -15   9   2      865.28      919.55     61.08 o 
 -13   9   2     1027.92     1053.30     29.24 o 
 -11   9   2     1159.04     1135.52     28.26 o 
  -9   9   2     3094.28     3268.01     38.20 o 
  -7   9   2      605.01      571.64     16.36 o 
  -5   9   2     1333.34     1365.21     21.08 o 
  -3   9   2    14550.51    14660.16    136.37 o 
  -1   9   2     2812.72     2571.23     34.89 o 
   1   9   2      486.66      354.57     14.43 o 
   3   9   2      250.86      185.06      7.98 o 
   5   9   2     5362.93     5371.66     56.49 o 
   7   9   2     1086.23     1009.47     19.90 o 
   9   9   2      607.58      554.00     32.91 o 
  11   9   2     1015.59      959.86     25.43 o 
  13   9   2       36.30        0.81     11.43 o 
 -14  10   2      312.26      301.33     17.12 o 
 -12  10   2     2364.47     2418.51     47.44 o 
 -10  10   2     2308.26     2381.76     36.18 o 
  -8  10   2      513.08      540.17     12.31 o 
  -6  10   2     2371.58     2283.69     32.85 o 
  -4  10   2     5068.89     4787.32     49.59 o 
  -2  10   2     4692.77     4434.22     55.42 o 
   0  10   2     4363.15     3932.48     64.66 o 
   2  10   2      903.33      812.10     38.33 o 
   4  10   2     5328.09     5326.82     64.76 o 
   6  10   2     2219.01     2098.42     31.81 o 
   8  10   2      685.35      661.92     16.28 o 
  10  10   2      805.82      786.72     24.98 o 
  12  10   2      348.03      352.15     25.98 o 
 -13  11   2      632.52      645.80     23.18 o 
 -11  11   2     1831.08     1793.61     38.75 o 
  -9  11   2      943.67     1037.30     32.86 o 
  -7  11   2     2977.83     2983.42     31.89 o 
  -5  11   2     2072.60     2088.55     26.38 o 
  -3  11   2     2866.48     2686.91     53.93 o 
  -1  11   2    10245.88    10384.24    145.84 o 
   1  11   2     4367.06     4417.05     69.94 o 
   3  11   2     6116.38     5986.47     90.65 o 
   5  11   2     5876.74     5832.97     71.24 o 
   7  11   2     1622.24     1719.40     34.86 o 
   9  11   2      708.31      713.66     21.67 o 
  11  11   2      848.97      837.72     25.83 o 
  13  11   2      676.61      729.81     36.83 o 
 -14  12   2     1092.66     1114.09     38.45 o 
 -12  12   2      761.53      757.54     24.81 o 
 -10  12   2     1951.85     1949.53     47.22 o 
  -8  12   2     1220.40     1376.08     21.59 o 
  -6  12   2     3087.93     3139.40     36.88 o 
  -4  12   2     1887.90     1854.44     24.30 o 
  -2  12   2      737.80      730.20     23.71 o 
   0  12   2     7674.72     7826.83    114.69 o 
   2  12   2     8607.67     8703.77    126.74 o 
   4  12   2     1576.65     1667.91     27.92 o 
   6  12   2     3469.64     3311.28     46.05 o 
   8  12   2      190.34      201.63     10.05 o 
  10  12   2      523.49      466.76     15.63 o 
  12  12   2      614.56      553.27     32.21 o 
 -13  13   2      948.95     1004.03     36.54 o 
 -11  13   2     1126.47     1078.44     29.47 o 
  -9  13   2     2519.29     2516.74     33.69 o 
  -7  13   2     1012.18     1141.01     36.20 o 
  -5  13   2     1558.58     1583.75     27.60 o 
  -3  13   2      636.29      601.72     17.65 o 
  -1  13   2     1257.64     1221.87     29.07 o 
   1  13   2     3809.02     3544.06     60.96 o 
   3  13   2     4290.27     4100.20     68.73 o 
   5  13   2      751.91      722.97     17.57 o 
   7  13   2      227.42      246.18     11.17 o 
   9  13   2      105.25       83.75     10.36 o 
  11  13   2      350.41      293.35     16.61 o 
 -12  14   2      564.29      617.47     35.21 o 
 -10  14   2     1092.64      941.09     41.10 o 
  -8  14   2     2402.83     2313.49     51.67 o 
  -6  14   2      938.33     1025.08     22.14 o 
  -4  14   2      201.14      200.15     10.42 o 
  -2  14   2     2372.87     2264.25     44.64 o 
   0  14   2     1884.82     1789.95     38.54 o 
   2  14   2     4491.17     4409.45     73.91 o 
   4  14   2     1508.23     1430.09     34.03 o 
   6  14   2      472.86      473.11     15.39 o 
   8  14   2      657.93      678.71     18.51 o 
  10  14   2      142.78      130.70     18.70 o 
 -11  15   2      596.31      566.09     34.64 o 
  -9  15   2     1165.74     1190.26     83.13 o 
  -7  15   2     1626.30     1589.41     29.72 o 
  -5  15   2     1991.20     1975.13     33.85 o 
  -3  15   2      160.23      171.71     12.63 o 
  -1  15   2     2461.10     2350.65     47.51 o 
   1  15   2     8793.31     8427.76    126.90 o 
   3  15   2      418.08      464.34     28.75 o 
   5  15   2      785.87      787.37     25.37 o 
   7  15   2     2256.79     2127.88     36.15 o 
   9  15   2      795.47      844.83     26.65 o 
  11  15   2      318.87      327.41     18.65 o 
 -10  16   2     1022.83     1011.52     45.72 o 
  -8  16   2     2012.19     1950.89     41.45 o 
  -6  16   2     1099.77     1092.81     46.37 o 
  -4  16   2      867.25      921.18     27.75 o 
  -2  16   2     1417.51     1393.23     46.18 o 
   0  16   2     5354.52     5191.69    118.17 o 
   2  16   2      209.30      192.75     22.51 o 
   4  16   2      703.20      710.57     24.84 o 
   6  16   2     1092.77     1043.61     39.14 o 
   8  16   2     1026.10      934.70     28.16 o 
  10  16   2      662.01      739.26     30.37 o 
 -11  17   2      875.43      929.32     45.72 o 
  -9  17   2      735.20      713.42     27.26 o 
  -7  17   2     1343.67     1297.01     34.60 o 
  -5  17   2      464.34      511.85     22.56 o 
  -3  17   2     2398.75     2413.12     50.46 o 
  -1  17   2     1926.14     1907.49     43.50 o 
   1  17   2      267.22      238.67     16.10 o 
   3  17   2      484.38      552.59     22.44 o 
   5  17   2      279.07      299.39     18.00 o 
   7  17   2     1097.82     1065.92     40.12 o 
   9  17   2      803.92      678.34     25.39 o 
 -10  18   2      431.42      417.26     32.79 o 
  -8  18   2      804.62      792.75     28.74 o 
  -6  18   2      265.91      312.58     40.70 o 
  -4  18   2     1827.71     1869.58     50.11 o 
  -2  18   2     2339.33     2282.66     62.98 o 
   0  18   2      284.43      328.12     19.19 o 
   2  18   2      409.18      406.85     32.91 o 
   4  18   2      554.32      498.75     23.25 o 
   6  18   2      766.75      786.36     35.10 o 
   8  18   2     1055.69      922.85     43.99 o 
  -7  19   2      669.18      739.39     40.87 o 
  -5  19   2      643.46      616.49     26.41 o 
  -3  19   2     1856.35     1834.89     98.37 o 
  -1  19   2      961.33      913.43     30.69 o 
   1  19   2      118.75      107.30     14.72 o 
   3  19   2      665.17      624.78     52.99 o 
   5  19   2      757.22      792.87     29.27 o 
   7  19   2      662.84      694.48     38.56 o 
  -6  20   2     1462.12     1586.72     43.13 o 
  -4  20   2     1001.38      928.64     32.33 o 
  -2  20   2     1008.00      994.08     33.10 o 
   0  20   2       28.58        9.72     10.53 o 
   2  20   2      719.30      749.51     29.06 o 
   4  20   2      558.85      582.16     26.49 o 
  -5  21   2     1316.25     1307.09     55.30 o 
  -3  21   2      944.86      918.46     47.34 o 
  -1  21   2      298.22      310.66     21.09 o 
   1  21   2       93.79      103.57     23.44 o 
 -17   1   3        0.04       -7.60      7.75 o 
 -15   1   3       26.97       19.03     17.15 o 
 -13   1   3      188.63      219.06     13.32 o 
 -11   1   3       13.72        8.88      4.44 o 
  -9   1   3       29.15       22.40      5.89 o 
  -7   1   3     3265.11     3473.16     53.23 o 
  -5   1   3      135.03      116.47      3.08 o 
  -3   1   3      926.75      916.85     11.25 o 
  -1   1   3    23368.88    24775.27    262.64 o 
   1   1   3       50.77       32.72      1.91 o 
   3   1   3     2410.22     2515.69     26.57 o 
   5   1   3     1119.80     1191.58     15.92 o 
   7   1   3      104.51      124.21      5.65 o 
   9   1   3       36.93       19.97      4.19 o 
  11   1   3      105.34       99.13      9.92 o 
  13   1   3      176.68      158.46     23.44 o 
 -16   2   3        1.58        1.59      8.60 o 
 -14   2   3      298.11      285.59     12.08 o 
 -12   2   3       52.52       62.71      6.49 o 
 -10   2   3       95.00      118.07      7.02 o 
  -8   2   3      137.30      108.05      7.37 o 
  -6   2   3      102.04      108.20     11.27 o 
  -4   2   3      286.55      358.65      6.06 o 
  -2   2   3     5594.77     5402.74     52.14 o 
   0   2   3     4177.38     4509.01     63.19 o 
   2   2   3     4997.14     5206.91     49.72 o 
   4   2   3      289.60      254.62      6.32 o 
   6   2   3      619.77      605.10      9.43 o 
   8   2   3      465.54      455.22     10.43 o 
  10   2   3      270.43      218.35     13.45 o 
  12   2   3       29.23       18.55      8.32 o 
  14   2   3       28.98       30.64     10.43 o 
 -17   3   3       63.52       71.90     16.39 o 
 -15   3   3        8.90        0.90      6.23 o 
 -13   3   3      337.31      302.70     11.92 o 
 -11   3   3      584.18      529.18     13.97 o 
  -9   3   3     1528.58     1655.78     25.33 o 
  -7   3   3      999.75     1129.00     17.46 o 
  -5   3   3      803.25      762.99     10.42 o 
  -3   3   3     2699.90     3064.91     31.52 o 
  -1   3   3     6556.03     6835.01     75.90 o 
   1   3   3     1276.01     1775.64     23.17 o 
   3   3   3       39.12       15.24      2.32 o 
   5   3   3     2495.30     2574.14     28.64 o 
   7   3   3     1010.20      924.58     13.11 o 
   9   3   3        0.65        3.56      3.83 o 
  11   3   3       68.29       66.23      9.06 o 
  13   3   3       64.65       60.45     10.49 o 
 -16   4   3      105.74      111.52     15.24 o 
 -14   4   3      205.65      199.13     13.51 o 
 -12   4   3      360.21      324.26     11.82 o 
 -10   4   3        0.09       -3.73      3.73 o 
  -8   4   3       31.72       29.84      4.25 o 
  -6   4   3      952.53     1006.86     11.93 o 
  -4   4   3       20.31       41.68      2.90 o 
  -2   4   3        6.75        7.56      1.97 o 
   0   4   3      645.97      992.24     12.81 o 
   2   4   3      583.35      669.18     11.18 o 
   4   4   3      133.22      140.35      5.05 o 
   6   4   3     2194.18     2164.30     28.53 o 
   8   4   3        0.19        9.10      3.67 o 
  10   4   3       38.78       21.01      4.75 o 
  12   4   3       15.31       15.54     11.14 o 
  14   4   3        0.06        1.45      8.94 o 
 -15   5   3      341.16      337.37     17.47 o 
 -13   5   3        3.91        0.50      5.22 o 
 -11   5   3      217.47      231.33      9.91 o 
  -9   5   3      515.45      536.77     13.39 o 
  -7   5   3      146.31      137.30      4.76 o 
  -5   5   3      233.38      314.15      6.10 o 
  -3   5   3      503.29      508.23      7.24 o 
  -1   5   3     2931.40     3012.06     37.23 o 
   1   5   3     9849.34    10612.64     99.61 o 
   3   5   3      352.31      414.56      7.95 o 
   5   5   3      466.44      536.56     10.12 o 
   7   5   3      318.11      300.52      8.50 o 
   9   5   3       20.91       10.83      4.13 o 
  11   5   3       84.31       88.97      9.83 o 
  13   5   3        0.20        2.12      8.11 o 
 -16   6   3        5.61        0.36     11.89 o 
 -14   6   3       13.51       23.25      8.48 o 
 -12   6   3      131.49      139.78      8.76 o 
 -10   6   3      620.51      590.41     14.86 o 
  -8   6   3      184.16      191.92      6.95 o 
  -6   6   3      113.24      124.23      5.22 o 
  -4   6   3      340.71      362.69      6.54 o 
  -2   6   3      332.65      324.49      7.27 o 
   0   6   3     2966.97     3062.99     46.86 o 
   2   6   3      450.39      498.73      9.71 o 
   4   6   3      475.23      556.07     10.07 o 
   6   6   3      378.20      390.24      9.26 o 
   8   6   3     1208.31     1101.37     18.72 o 
  10   6   3      206.21      219.01     10.06 o 
  12   6   3        8.26       26.59      8.66 o 
  14   6   3        0.16        0.14      8.82 o 
 -15   7   3       94.92      102.22     11.94 o 
 -13   7   3      204.63      195.24     13.03 o 
 -11   7   3      174.13      169.21     13.54 o 
  -9   7   3      162.18      143.58      7.55 o 
  -7   7   3      379.61      322.73      7.27 o 
  -5   7   3       40.75       24.59      2.73 o 
  -3   7   3     1236.24     1347.36     15.00 o 
  -1   7   3      219.01      289.23      8.64 o 
   1   7   3     2003.74     2304.43     38.64 o 
   3   7   3      272.24      339.63     11.03 o 
   5   7   3      677.07      635.62     11.63 o 
   7   7   3       13.95       21.35      4.08 o 
   9   7   3     1236.55     1230.91     22.58 o 
  11   7   3        6.14        7.83      7.25 o 
  13   7   3      142.34      125.04     18.94 o 
 -16   8   3       78.71      111.66     13.43 o 
 -14   8   3      228.92      217.44     14.59 o 
 -12   8   3       35.96       32.05      6.37 o 
 -10   8   3       63.17       66.58      6.58 o 
  -8   8   3        7.03        6.19      3.98 o 
  -6   8   3      186.54      133.42      5.00 o 
  -4   8   3      253.49      272.88      6.26 o 
  -2   8   3      224.37      260.61      9.45 o 
   0   8   3      142.42      156.44      6.98 o 
   2   8   3      452.77      467.92     11.51 o 
   4   8   3     1086.35     1034.51     19.18 o 
   6   8   3     2165.26     1979.74     25.10 o 
   8   8   3       15.29       20.70      4.64 o 
  10   8   3      113.21      108.14     10.37 o 
  12   8   3        5.37        4.39     11.08 o 
 -15   9   3      180.66      162.38     19.57 o 
 -13   9   3      290.44      311.50     21.42 o 
 -11   9   3       25.93       28.02      5.95 o 
  -9   9   3      412.23      430.93     12.82 o 
  -7   9   3       37.05       42.34      4.03 o 
  -5   9   3        0.34        3.06      2.14 o 
  -3   9   3      364.92      405.01      8.57 o 
  -1   9   3      600.52      626.39     13.84 o 
   1   9   3      559.12      664.02     14.86 o 
   3   9   3      200.18      246.23      9.48 o 
   5   9   3     1566.64     1656.98     26.95 o 
   7   9   3      772.96      691.85     19.06 o 
   9   9   3      350.22      313.89     12.35 o 
  11   9   3        0.10       -5.20     10.39 o 
  13   9   3       28.73       32.56     14.89 o 
 -14  10   3      252.10      234.25     15.88 o 
 -12  10   3       27.17       24.04      8.68 o 
 -10  10   3       89.11      104.16     12.99 o 
  -8  10   3      607.74      583.65     15.59 o 
  -6  10   3      485.74      509.39      9.98 o 
  -4  10   3       27.08       31.89      4.45 o 
  -2  10   3      190.93      171.26      8.18 o 
   0  10   3     1622.50     1704.82     27.21 o 
   2  10   3      667.14      636.94     19.06 o 
   4  10   3     1561.45     1586.09     26.32 o 
   6  10   3     1059.95     1053.64     30.37 o 
   8  10   3       86.46       70.71      7.20 o 
  10  10   3        1.96        1.75      7.09 o 
  12  10   3       55.35       59.69     14.66 o 
 -15  11   3      359.33      411.84     28.98 o 
 -13  11   3        3.09        4.70      7.70 o 
 -11  11   3       15.98       19.16      6.37 o 
  -9  11   3      336.71      367.40     21.01 o 
  -7  11   3       98.60      105.46      5.66 o 
  -5  11   3      331.43      330.26     18.68 o 
  -3  11   3       75.21       62.57      8.08 o 
  -1  11   3     1220.80     1215.28     24.08 o 
   1  11   3      392.30      398.82     15.94 o 
   3  11   3      106.26      106.39     15.53 o 
   5  11   3     2420.81     2399.03     36.17 o 
   7  11   3       65.00       73.41      7.37 o 
   9  11   3       47.64       58.46      8.94 o 
  11  11   3       18.89       10.62     11.43 o 
 -14  12   3       93.44      134.89     13.93 o 
 -12  12   3       18.64       41.01      9.93 o 
 -10  12   3      335.55      332.53     12.83 o 
  -8  12   3      324.98      274.21     11.81 o 
  -6  12   3       92.65       83.20      8.37 o 
  -4  12   3        2.60       11.50      4.97 o 
  -2  12   3      621.93      637.14     15.88 o 
   0  12   3      906.22      888.41     23.94 o 
   2  12   3      161.38      183.34     12.13 o 
   4  12   3     2107.09     1927.71     35.28 o 
   6  12   3        0.48        3.51      5.98 o 
   8  12   3       66.37       77.34      8.07 o 
  10  12   3       15.45       25.71      8.73 o 
  12  12   3       37.09       35.45     15.01 o 
 -13  13   3       45.60       57.61     16.74 o 
 -11  13   3      160.38      163.83     20.78 o 
  -9  13   3      443.41      411.50     18.13 o 
  -7  13   3        3.04       -5.31      5.31 o 
  -5  13   3       50.58       55.21      6.90 o 
  -3  13   3      639.98      610.97     16.39 o 
  -1  13   3      239.82      275.58     22.28 o 
   1  13   3      252.72      223.43     13.87 o 
   3  13   3       17.45       30.85      8.26 o 
   5  13   3       19.09       15.54      5.89 o 
   7  13   3        7.73        5.20      5.47 o 
   9  13   3       12.19        5.88      7.66 o 
  11  13   3        4.69        6.35     13.28 o 
 -12  14   3      114.74      131.62     20.67 o 
 -10  14   3       18.34       16.55      8.63 o 
  -8  14   3      369.61      353.60     14.39 o 
  -6  14   3      632.13      676.78     18.04 o 
  -4  14   3      228.00      208.42     10.67 o 
  -2  14   3      348.80      365.62     17.49 o 
   0  14   3        0.33        4.96      7.29 o 
   2  14   3      346.31      297.19     15.73 o 
   4  14   3       74.61       51.61      9.58 o 
   6  14   3      162.11      148.17     10.13 o 
   8  14   3        0.15        4.95      6.64 o 
  10  14   3      233.57      241.41     15.88 o 
 -11  15   3       96.38       81.63     18.01 o 
  -9  15   3       10.33        7.76     10.33 o 
  -7  15   3      362.36      331.78     14.27 o 
  -5  15   3        9.50       12.09      6.49 o 
  -3  15   3      243.03      210.61     14.61 o 
  -1  15   3       13.05        1.74      8.37 o 
   1  15   3      885.56      860.52     37.64 o 
   3  15   3      102.56       84.19     10.86 o 
   5  15   3      810.67      763.40     30.77 o 
   7  15   3      165.71      135.87     15.23 o 
   9  15   3       41.77       29.38     16.11 o 
 -12  16   3       19.11       34.87     16.97 o 
 -10  16   3        0.36       -0.12     12.12 o 
  -8  16   3       99.44      120.87     10.39 o 
  -6  16   3       54.92       52.43      8.50 o 
  -4  16   3      103.14       96.62      9.25 o 
  -2  16   3      264.16      261.03     15.56 o 
   0  16   3      819.24      818.46     44.28 o 
   2  16   3       58.11       40.66      9.55 o 
   4  16   3      278.60      285.26     16.87 o 
   6  16   3        0.11       -8.16      8.16 o 
   8  16   3      148.50      174.63     11.51 o 
 -11  17   3       16.01       -5.43     13.74 o 
  -9  17   3       51.31       49.84     10.40 o 
  -7  17   3      314.60      304.98     14.44 o 
  -5  17   3      606.24      589.23     23.93 o 
  -3  17   3        0.50        5.58      9.34 o 
  -1  17   3       42.86       52.01     10.92 o 
   1  17   3        0.28        3.90      8.29 o 
   3  17   3       94.76       84.17     11.74 o 
   5  17   3       27.29       16.76      9.91 o 
   7  17   3       15.16       28.40     10.53 o 
 -10  18   3      167.27      222.72     25.86 o 
  -8  18   3      122.44      137.10     11.59 o 
  -6  18   3       47.41       37.21     11.85 o 
  -4  18   3      123.10      128.05     14.63 o 
  -2  18   3       30.29       14.69     10.49 o 
   0  18   3       14.50       27.44     10.48 o 
   2  18   3       46.52       50.03     14.43 o 
   4  18   3      139.33      148.94     14.69 o 
   6  18   3       10.86       16.73     10.12 o 
  -7  19   3       15.59       14.81     10.59 o 
  -5  19   3       43.91       48.12     12.87 o 
  -3  19   3        1.10        0.59     18.53 o 
  -1  19   3        2.88       -0.10     10.34 o 
   1  19   3       54.39       43.55     11.30 o 
   3  19   3       14.07        9.60     13.74 o 
   5  19   3       37.10       58.89     12.52 o 
  -6  20   3       18.49        7.74     19.17 o 
  -4  20   3       11.45        6.89     21.30 o 
  -2  20   3       91.08       58.91     12.89 o 
   0  20   3      143.07      169.61     18.24 o 
   2  20   3       12.65       35.10     11.84 o 
  -5  21   3       35.15       31.75     19.63 o 
  -3  21   3      243.92      237.26     27.59 o 
  -1  21   3      111.26      135.89     22.17 o 
 -16   0   4      557.68      545.88     29.21 o 
 -14   0   4      216.79      199.37     26.38 o 
 -12   0   4      636.07      616.08     27.71 o 
 -10   0   4     7645.77     7540.06    154.37 o 
  -8   0   4     5209.57     5154.25    108.30 o 
  -6   0   4     1878.59     1653.29     25.99 o 
  -4   0   4    23912.07    23700.77    307.87 o 
  -2   0   4      583.40     1121.52     19.63 o 
   0   0   4    16744.71    16517.89    216.16 o 
   2   0   4    19167.12    18163.41    361.09 o 
   4   0   4     6409.34     6006.93     83.19 o 
   6   0   4     8816.40     9069.71    123.30 o 
   8   0   4     4336.03     4308.26     66.51 o 
  10   0   4      115.14      114.81     10.08 o 
  12   0   4      307.21      321.09     23.32 o 
  14   0   4      779.01      902.42     41.56 o 
 -17   1   4      599.40      634.48     23.70 o 
 -15   1   4      996.29      942.35     27.88 o 
 -13   1   4       61.94       71.10      7.12 o 
 -11   1   4     6234.13     5912.20     89.31 o 
  -9   1   4     5145.12     4870.56    122.73 o 
  -7   1   4     8213.51     7783.74     87.11 o 
  -5   1   4     3669.65     3370.53     34.38 o 
  -3   1   4     4144.79     4255.76     42.41 o 
  -1   1   4     5156.43     4918.64     49.87 o 
   1   1   4    10676.58    11142.05     91.28 o 
   3   1   4     3375.80     3166.50     33.19 o 
   5   1   4    10275.34    10320.80     97.33 o 
   7   1   4     3453.06     3461.06     38.72 o 
   9   1   4      351.90      364.68     10.38 o 
  11   1   4       43.66       49.23      8.94 o 
  13   1   4      780.56      827.88     27.77 o 
 -16   2   4     1078.44     1058.84     24.19 o 
 -14   2   4      353.99      358.32     13.63 o 
 -12   2   4     1528.57     1517.39     26.44 o 
 -10   2   4     8051.85     7738.09    111.77 o 
  -8   2   4     5381.53     5271.97     78.33 o 
  -6   2   4     2271.32     2009.00     22.18 o 
  -4   2   4     5082.12     5173.31     50.97 o 
  -2   2   4     8701.15     8780.68    122.55 o 
   0   2   4      708.00      685.15     11.43 o 
   2   2   4     4373.48     4162.82     36.88 o 
   4   2   4     4677.83     4855.51     48.82 o 
   6   2   4     1745.98     1736.55     22.47 o 
   8   2   4     1054.59     1060.61     17.46 o 
  10   2   4       41.07       54.12      6.93 o 
  12   2   4      391.22      405.68     18.62 o 
  14   2   4      388.26      366.61     19.42 o 
 -17   3   4      187.96      167.35     13.74 o 
 -15   3   4      232.16      263.71     15.11 o 
 -13   3   4     2815.07     2698.76     40.16 o 
 -11   3   4       79.65       89.30      6.98 o 
  -9   3   4     8288.80     8037.19    114.99 o 
  -7   3   4      705.22      611.00     12.01 o 
  -5   3   4     4656.31     4209.09     42.67 o 
  -3   3   4     7495.28     7633.50     73.51 o 
  -1   3   4     3720.54     3492.25     35.92 o 
   1   3   4     5580.75     5343.03     59.56 o 
   3   3   4     7244.53     7248.17     69.14 o 
   5   3   4      650.84      541.31     10.45 o 
   7   3   4     4078.99     4046.79     44.03 o 
   9   3   4      638.03      615.73     13.40 o 
  11   3   4     1181.65     1178.82     29.10 o 
  13   3   4      347.12      385.70     19.17 o 
 -16   4   4      158.39      131.45     12.96 o 
 -14   4   4     1396.86     1394.27     26.84 o 
 -12   4   4     2319.91     2434.38     36.77 o 
 -10   4   4      210.14      210.46      9.22 o 
  -8   4   4     2840.81     2616.99     35.27 o 
  -6   4   4    13060.19    13459.06    126.81 o 
  -4   4   4      363.26      282.06      6.58 o 
  -2   4   4    15290.24    15941.08    148.65 o 
   0   4   4    15181.22    16006.34    149.19 o 
   2   4   4     5817.53     5791.84    145.67 o 
   4   4   4     2223.37     2184.12     25.39 o 
   6   4   4     3575.28     3447.84     38.85 o 
   8   4   4     1514.12     1551.84     22.31 o 
  10   4   4     3172.96     3308.40     48.30 o 
  12   4   4      585.47      658.01     23.06 o 
 -15   5   4      740.25      819.44     25.78 o 
 -13   5   4     1855.65     1922.17     32.32 o 
 -11   5   4     3695.60     3741.12     49.92 o 
  -9   5   4     1168.54     1074.87     19.73 o 
  -7   5   4     5643.20     5809.01     68.76 o 
  -5   5   4    11483.50    11971.71    100.02 o 
  -3   5   4     7038.83     6569.61     64.79 o 
  -1   5   4    27964.31    29325.90    269.64 o 
   1   5   4     1993.40     1581.00     19.14 o 
   3   5   4     4547.55     4625.23     46.59 o 
   5   5   4     2308.27     2324.20     27.57 o 
   7   5   4      142.98      139.20      6.51 o 
   9   5   4     3291.97     3325.59     39.53 o 
  11   5   4     1429.79     1524.11     36.48 o 
  13   5   4       98.32       88.79     17.20 o 
 -16   6   4      378.93      333.54     18.13 o 
 -14   6   4     2058.97     2100.95     52.77 o 
 -12   6   4     1618.70     1673.31     28.96 o 
 -10   6   4      652.37      619.56     27.67 o 
  -8   6   4     4662.85     4510.24     47.67 o 
  -6   6   4     3062.68     2907.87     30.17 o 
  -4   6   4     8257.10     8219.43     70.27 o 
  -2   6   4    14117.87    14103.68    133.26 o 
   0   6   4     8052.73     7643.88     74.84 o 
   2   6   4      323.99      243.89      7.67 o 
   4   6   4     2276.81     1973.18     23.83 o 
   6   6   4     1703.03     1582.36     21.56 o 
   8   6   4      167.16      164.62      7.47 o 
  10   6   4     2255.85     2301.43     35.76 o 
  12   6   4      846.04      874.47     39.37 o 
 -15   7   4      788.47      790.85     34.87 o 
 -13   7   4      910.87      928.05     21.58 o 
 -11   7   4      612.13      642.12     17.87 o 
  -9   7   4       20.89       17.79      4.75 o 
  -7   7   4     4672.15     4806.32     53.83 o 
  -5   7   4     1908.60     1927.28     25.34 o 
  -3   7   4     8513.17     8643.51     84.78 o 
  -1   7   4     2119.09     2116.98     35.50 o 
   1   7   4     4347.81     4339.96     45.55 o 
   3   7   4     1301.62     1265.37     21.41 o 
   5   7   4     1527.49     1507.52     25.23 o 
   7   7   4      687.55      670.12     16.34 o 
   9   7   4     3299.61     3274.70     46.69 o 
  11   7   4      742.28      762.60     34.98 o 
  13   7   4      196.11      238.07     24.13 o 
 -16   8   4      341.87      366.90     19.66 o 
 -14   8   4     1384.87     1434.02     35.09 o 
 -12   8   4      984.28     1034.97     29.23 o 
 -10   8   4      148.76      177.09      9.12 o 
  -8   8   4     1632.86     1742.36     23.41 o 
  -6   8   4     4934.62     4999.73     52.34 o 
  -4   8   4     6076.19     6117.26     62.75 o 
  -2   8   4     4258.59     4344.89     46.45 o 
   0   8   4     2361.05     2272.51     27.27 o 
   2   8   4     3432.89     3657.35     58.85 o 
   4   8   4     3568.35     3559.78     46.99 o 
   6   8   4      112.06      112.32      7.91 o 
   8   8   4     4831.50     4811.77     62.34 o 
  10   8   4      500.48      578.15     20.90 o 
  12   8   4      325.51      328.59     25.52 o 
 -15   9   4     1010.27      981.85     30.26 o 
 -13   9   4     2100.85     2253.73     50.89 o 
 -11   9   4      870.01      929.98     20.58 o 
  -9   9   4     3511.57     3694.52     91.73 o 
  -7   9   4     3918.24     3723.74     71.86 o 
  -5   9   4     7288.27     7023.29    101.54 o 
  -3   9   4    10563.79    10803.19    105.69 o 
  -1   9   4     1323.80     1057.11     19.57 o 
   1   9   4     4886.26     4573.77     77.76 o 
   3   9   4     3968.46     3675.32     48.18 o 
   5   9   4     1773.91     1683.64     27.87 o 
   7   9   4     2223.82     2135.97     33.82 o 
   9   9   4      122.50      128.48      9.09 o 
  11   9   4      697.51      652.91     33.25 o 
 -14  10   4      292.41      272.01     25.23 o 
 -12  10   4     1190.95     1228.45     25.24 o 
 -10  10   4     3742.43     3977.50     53.46 o 
  -8  10   4      553.47      539.08     15.21 o 
  -6  10   4     4496.50     4473.56     49.66 o 
  -4  10   4     8519.23     8524.94     86.05 o 
  -2  10   4     1332.84     1201.37     21.70 o 
   0  10   4     1551.90     1427.29     21.28 o 
   2  10   4     5060.51     4661.44     73.79 o 
   4  10   4     3948.87     3903.84     57.28 o 
   6  10   4     1813.41     1634.52     28.25 o 
   8  10   4      256.32      255.44     11.55 o 
  10  10   4      828.00      754.35     24.36 o 
  12  10   4      199.53      190.85     21.71 o 
 -15  11   4      365.44      350.53     29.21 o 
 -13  11   4      444.73      382.51     29.33 o 
 -11  11   4     1015.87     1110.66     32.10 o 
  -9  11   4      531.49      622.99     21.25 o 
  -7  11   4     1310.96     1275.03     24.28 o 
  -5  11   4     4450.96     4687.81     52.17 o 
  -3  11   4       71.65       78.35      5.74 o 
  -1  11   4     2487.31     2621.11     38.41 o 
   1  11   4     1973.59     2107.62     40.80 o 
   3  11   4     4167.74     4232.36     69.79 o 
   5  11   4     1751.25     1692.80     29.16 o 
   7  11   4     1226.99     1149.92     23.76 o 
   9  11   4      559.18      568.63     21.51 o 
  11  11   4      246.51      231.95     22.51 o 
 -14  12   4      571.17      519.21     34.18 o 
 -12  12   4      820.99      856.94     45.84 o 
 -10  12   4     1685.77     1617.82     57.04 o 
  -8  12   4     1461.52     1588.77     28.99 o 
  -6  12   4     1426.87     1426.18     26.42 o 
  -4  12   4     2076.39     1990.91     28.30 o 
  -2  12   4      100.92      114.46      8.09 o 
   0  12   4     1517.95     1464.73     33.03 o 
   2  12   4     6416.65     6066.58     94.24 o 
   4  12   4      436.02      491.97     48.32 o 
   6  12   4     1828.10     1848.79     27.78 o 
   8  12   4      466.49      491.67     13.95 o 
  10  12   4      207.57      206.98     17.55 o 
 -13  13   4      505.03      597.49     37.06 o 
 -11  13   4     1947.88     1974.77     44.16 o 
  -9  13   4     4335.28     4332.84     74.46 o 
  -7  13   4     1505.87     1570.72     29.12 o 
  -5  13   4     1030.48     1041.58     30.16 o 
  -3  13   4     3135.41     2986.75     43.82 o 
  -1  13   4     1492.05     1457.20     31.37 o 
   1  13   4     3157.48     3129.41     68.99 o 
   3  13   4     1628.92     1400.76     33.29 o 
   5  13   4     1870.51     1869.37     32.36 o 
   7  13   4      541.34      529.38     16.39 o 
   9  13   4      154.02      168.66     13.46 o 
 -12  14   4      657.45      648.18     37.87 o 
 -10  14   4     1766.24     1791.93     41.56 o 
  -8  14   4     3040.41     2995.73     46.43 o 
  -6  14   4      928.91      999.82     19.36 o 
  -4  14   4      219.25      218.35     10.90 o 
  -2  14   4     4085.00     3988.17     78.87 o 
   0  14   4     3176.23     3271.28     59.47 o 
   2  14   4      899.10      884.09     26.06 o 
   4  14   4     2082.38     1924.68     42.08 o 
   6  14   4     1057.57     1027.95     39.75 o 
   8  14   4      932.45      942.13     22.99 o 
  10  14   4       34.89       27.76     10.06 o 
 -11  15   4      681.18      642.42     38.97 o 
  -9  15   4     1243.82     1264.41     33.70 o 
  -7  15   4     1063.60     1058.93     31.07 o 
  -5  15   4      212.62      234.23     10.11 o 
  -3  15   4      974.10     1042.93     23.43 o 
  -1  15   4     2017.27     2015.88     43.32 o 
   1  15   4     2488.73     2489.16     50.30 o 
   3  15   4      263.84      300.16     16.45 o 
   5  15   4      954.24      931.37     42.08 o 
   7  15   4     1275.88     1198.99     34.49 o 
   9  15   4      422.24      396.33     19.63 o 
 -10  16   4      689.88      741.26     54.61 o 
  -8  16   4     1364.57     1339.96     29.14 o 
  -6  16   4      938.08      925.86     19.89 o 
  -4  16   4      219.86      220.13     14.03 o 
  -2  16   4     1483.38     1485.60     54.61 o 
   0  16   4     3566.41     3481.45     64.80 o 
   2  16   4       15.59       18.67      9.93 o 
   4  16   4      429.67      421.71     22.69 o 
   6  16   4     1219.31     1154.65     33.10 o 
   8  16   4      198.40      171.06     12.13 o 
 -11  17   4      721.88      791.00     43.30 o 
  -9  17   4      834.05      839.21     37.81 o 
  -7  17   4      921.75      855.58     23.34 o 
  -5  17   4      724.49      788.62     18.70 o 
  -3  17   4     1740.03     1719.72     41.05 o 
  -1  17   4     2818.48     2924.44     58.57 o 
   1  17   4       29.42       36.56     23.09 o 
   3  17   4      751.32      730.29     26.65 o 
   5  17   4      483.67      504.01     22.78 o 
   7  17   4      339.45      318.32     19.28 o 
  -8  18   4      815.58      882.96     24.62 o 
  -6  18   4      341.61      344.26     13.67 o 
  -4  18   4     1753.33     1716.35     61.02 o 
  -2  18   4     2191.00     2235.64     50.06 o 
   0  18   4      228.47      261.57     17.55 o 
   2  18   4      909.59      873.83     29.37 o 
   4  18   4      541.05      545.91     23.88 o 
   6  18   4      486.53      533.18     34.75 o 
  -7  19   4      630.26      713.04     22.83 o 
  -5  19   4     1167.04     1096.90     27.71 o 
  -3  19   4     1034.70     1137.00     73.37 o 
  -1  19   4      337.77      357.99     20.78 o 
   1  19   4      833.97      828.72     29.68 o 
   3  19   4      518.82      512.87     28.63 o 
  -6  20   4     1185.58     1245.32     41.56 o 
  -4  20   4     1134.84     1137.53     36.36 o 
  -2  20   4      501.25      514.57     24.78 o 
   0  20   4       66.22       62.74     15.01 o 
 -17   1   5       74.86       85.34      9.54 o 
 -15   1   5        0.75       -2.04      6.85 o 
 -13   1   5      199.55      187.87     15.64 o 
 -11   1   5        4.95       10.72      6.66 o 
  -9   1   5        1.49        4.54      5.51 o 
  -7   1   5      184.32      235.13      6.98 o 
  -5   1   5     4372.17     5128.38     51.26 o 
  -3   1   5      173.60      272.46      6.37 o 
  -1   1   5     1264.97     1290.65     32.42 o 
   1   1   5      881.34      891.83      9.74 o 
   3   1   5       95.40       96.95      4.63 o 
   5   1   5       31.24       22.37      3.73 o 
   7   1   5      281.38      316.59     13.23 o 
   9   1   5      493.70      472.76     12.52 o 
  11   1   5      378.44      402.54     21.36 o 
  13   1   5       60.61       64.05     11.22 o 
 -16   2   5       85.85       86.61      8.94 o 
 -14   2   5      115.03      109.07      8.74 o 
 -12   2   5      191.79      188.05     12.40 o 
 -10   2   5      391.43      376.81     15.29 o 
  -8   2   5      789.56      816.53     24.65 o 
  -6   2   5     3883.26     4514.53     45.87 o 
  -4   2   5     5022.81     5356.47     53.51 o 
  -2   2   5     2306.38     2538.27     32.37 o 
   0   2   5      583.49      671.67     10.31 o 
   2   2   5     3205.03     3500.27     32.35 o 
   4   2   5      216.35      252.80      7.38 o 
   6   2   5      977.15      976.88     16.03 o 
   8   2   5       22.88       14.96      4.65 o 
  10   2   5       29.52       25.80      7.35 o 
  12   2   5        1.98       -7.28      8.37 o 
 -17   3   5        1.12        3.72      6.97 o 
 -15   3   5        0.96       -1.85      6.24 o 
 -13   3   5        0.57       11.41      6.34 o 
 -11   3   5      508.23      483.49     17.34 o 
  -9   3   5      969.54      975.85     23.79 o 
  -7   3   5      554.04      489.92     12.04 o 
  -5   3   5     2505.20     2656.42     29.30 o 
  -3   3   5       93.73       94.47      4.20 o 
  -1   3   5     1142.37     1164.72     22.66 o 
   1   3   5     5789.02     6276.91     62.61 o 
   3   3   5      451.25      590.54     10.55 o 
   5   3   5     1771.66     1779.90     23.12 o 
   7   3   5      217.50      204.16     10.85 o 
   9   3   5      197.13      181.86      8.46 o 
  11   3   5       67.12       64.75     10.00 o 
  13   3   5        3.30      -13.16     13.51 o 
 -16   4   5       67.64       58.61     10.55 o 
 -14   4   5       72.08       61.84      7.70 o 
 -12   4   5      723.99      714.97     17.55 o 
 -10   4   5      949.86      920.18     18.59 o 
  -8   4   5      522.00      510.97     33.19 o 
  -6   4   5      897.04      929.57     13.56 o 
  -4   4   5     1089.56     1013.98     14.43 o 
  -2   4   5        0.07       -1.13      1.47 o 
   0   4   5     5874.90     6999.91     91.96 o 
   2   4   5      817.33      935.10     12.96 o 
   4   4   5        4.23        1.00      2.80 o 
   6   4   5       95.63       86.93      5.58 o 
   8   4   5       36.02       45.80      7.80 o 
  10   4   5       26.17       32.51      6.89 o 
  12   4   5       11.92       -5.08     12.70 o 
 -15   5   5       31.54       28.81      7.48 o 
 -13   5   5        4.28        3.84      5.61 o 
 -11   5   5     1508.24     1575.17     27.01 o 
  -9   5   5      768.63      750.92     16.13 o 
  -7   5   5        5.07        3.08      2.79 o 
  -5   5   5     1029.38     1118.52     17.81 o 
  -3   5   5     1405.80     1594.16     20.21 o 
  -1   5   5     1089.25     1227.05     16.71 o 
   1   5   5     1215.66     1264.72     22.18 o 
   3   5   5       82.40       66.51      4.11 o 
   5   5   5      948.17      966.58     15.58 o 
   7   5   5     1058.59      991.83     20.53 o 
   9   5   5       89.36       91.57      8.79 o 
  11   5   5        4.30       -9.01     11.78 o 
 -16   6   5        8.05       -9.23      9.35 o 
 -14   6   5       88.72       86.02     14.75 o 
 -12   6   5      171.91      166.26      9.60 o 
 -10   6   5     1572.00     1588.50     26.59 o 
  -8   6   5       30.56       27.97      4.65 o 
  -6   6   5        0.20        4.28      2.88 o 
  -4   6   5      525.24      636.99     11.45 o 
  -2   6   5      838.06      985.87     17.48 o 
   0   6   5       59.14       48.58      3.75 o 
   2   6   5      185.27      219.15      7.28 o 
   4   6   5       62.59       85.53      6.57 o 
   6   6   5      194.54      176.89      8.83 o 
   8   6   5       15.41       18.49      6.04 o 
  10   6   5       14.01        3.28      8.12 o 
  12   6   5       44.69       18.47     13.97 o 
 -15   7   5        0.18       -7.81      9.99 o 
 -13   7   5        2.26        4.85      5.99 o 
 -11   7   5        2.29       -1.51      5.74 o 
  -9   7   5      863.27      838.15     17.52 o 
  -7   7   5      345.34      322.06      8.79 o 
  -5   7   5      569.26      674.19     12.37 o 
  -3   7   5      649.00      737.83     12.88 o 
  -1   7   5      333.89      453.53      9.66 o 
   1   7   5     2163.03     2370.26     33.77 o 
   3   7   5       44.66       47.20      6.50 o 
   5   7   5      455.83      466.68     13.65 o 
   7   7   5      291.59      287.56     15.55 o 
   9   7   5       94.54       93.35      8.63 o 
  11   7   5       22.52        5.77     13.51 o 
 -16   8   5       89.70      101.81     12.49 o 
 -14   8   5       56.06       56.78      8.35 o 
 -12   8   5        1.03       -5.12      5.12 o 
 -10   8   5      228.70      235.16     13.74 o 
  -8   8   5      192.91      177.70      9.11 o 
  -6   8   5     1522.76     1561.29     21.73 o 
  -4   8   5     1040.59     1028.12     14.47 o 
  -2   8   5       23.09       42.44      4.04 o 
   0   8   5        1.91        2.49      3.04 o 
   2   8   5        3.86       -2.65      5.69 o 
   4   8   5       15.18       12.88      5.03 o 
   6   8   5     1421.16     1407.94     25.78 o 
   8   8   5       69.34       81.94      8.40 o 
  10   8   5        5.04       -3.70      8.12 o 
  12   8   5       86.82       90.29     18.47 o 
 -15   9   5       73.85       65.48     11.39 o 
 -13   9   5      106.60      120.38     12.55 o 
 -11   9   5       23.93       26.79     10.04 o 
  -9   9   5      574.93      573.27     19.99 o 
  -7   9   5       93.50       78.45      9.76 o 
  -5   9   5      105.52       91.36      7.06 o 
  -3   9   5      755.39      817.43     12.95 o 
  -1   9   5      147.66      140.25      6.38 o 
   1   9   5       66.25       61.35      6.39 o 
   3   9   5      951.44      988.21     78.40 o 
   5   9   5     1736.20     1697.71     28.97 o 
   7   9   5      152.43      140.88      9.32 o 
   9   9   5       68.57       66.48      8.22 o 
  11   9   5       89.29      124.81     19.05 o 
 -14  10   5       92.81      102.99     19.40 o 
 -12  10   5       42.68       46.55     12.41 o 
 -10  10   5      158.04      151.58     13.57 o 
  -8  10   5     2527.86     2568.18     39.16 o 
  -6  10   5      114.76      118.16      6.73 o 
  -4  10   5      251.74      245.87      8.72 o 
  -2  10   5      413.80      455.97      9.94 o 
   0  10   5      717.10      816.82     14.79 o 
   2  10   5     1311.38     1323.80     30.36 o 
   4  10   5       45.72       73.24      7.10 o 
   6  10   5       49.77       41.16      6.68 o 
   8  10   5      142.53      140.26      9.79 o 
  10  10   5       28.92       33.79     21.53 o 
 -13  11   5        4.26        9.75      9.22 o 
 -11  11   5       10.00        9.58      8.12 o 
  -9  11   5       39.37       56.18      9.35 o 
  -7  11   5      749.87      734.25     21.95 o 
  -5  11   5      145.49      166.69      9.80 o 
  -3  11   5      378.26      358.14     13.40 o 
  -1  11   5      793.96      836.91     15.64 o 
   1  11   5      480.26      468.26     17.98 o 
   3  11   5      133.00      112.29     17.26 o 
   5  11   5        3.71        5.37      7.25 o 
   7  11   5        1.33       -0.99      5.44 o 
   9  11   5        2.68        0.70      6.37 o 
  11  11   5       49.71       76.78     17.90 o 
 -14  12   5      185.91      210.36     25.52 o 
 -12  12   5        3.22       10.31      8.76 o 
 -10  12   5      259.35      203.97     19.28 o 
  -8  12   5      349.87      345.02     13.71 o 
  -6  12   5      168.57      159.27      9.74 o 
  -4  12   5       37.27       38.36      5.64 o 
  -2  12   5     1093.45     1084.10     18.78 o 
   0  12   5       34.88       13.57      7.49 o 
   2  12   5       17.14       21.88      7.84 o 
   4  12   5      457.38      477.62     23.84 o 
   6  12   5        1.35       -1.05      5.98 o 
   8  12   5       85.96       94.08      9.19 o 
  10  12   5       18.91       20.05     15.70 o 
 -13  13   5      137.82      230.11     25.29 o 
 -11  13   5       14.15        3.86      8.50 o 
  -9  13   5        2.08       14.03      8.25 o 
  -7  13   5      168.33      170.20     10.66 o 
  -5  13   5       34.26       22.20      5.42 o 
  -3  13   5      229.62      234.71      9.45 o 
  -1  13   5      111.55      105.38      8.38 o 
   1  13   5       20.51       25.55     10.39 o 
   3  13   5      226.31      250.40     14.61 o 
   5  13   5       47.14       57.16      7.99 o 
   7  13   5       23.79       10.07      8.17 o 
   9  13   5       89.42      105.94     18.36 o 
 -12  14   5      118.22      101.70     13.38 o 
 -10  14   5        1.06        8.82      9.64 o 
  -8  14   5        0.53        7.95      6.96 o 
  -6  14   5      856.49      854.88     26.25 o 
  -4  14   5       33.76       27.64      6.53 o 
  -2  14   5      334.50      333.42     11.22 o 
   0  14   5       98.17       94.16     10.89 o 
   2  14   5      267.80      227.57     14.56 o 
   4  14   5       39.83       32.43     10.04 o 
   6  14   5       54.19       64.57     12.76 o 
   8  14   5       12.97       21.54      7.61 o 
 -11  15   5       41.82       29.08     10.64 o 
  -9  15   5       65.56       74.46     11.43 o 
  -7  15   5       35.46       24.39      7.46 o 
  -5  15   5      257.23      281.19     11.39 o 
  -3  15   5        0.67        1.69      5.15 o 
  -1  15   5      213.62      211.45     29.44 o 
   1  15   5      258.67      233.26     20.67 o 
   3  15   5       76.05       53.78     10.06 o 
   5  15   5       58.24       54.63     10.32 o 
   7  15   5        1.29       15.33     11.08 o 
 -10  16   5       10.74        2.02      9.06 o 
  -8  16   5       73.17       53.98      9.30 o 
  -6  16   5        5.65       13.64      6.21 o 
  -4  16   5      161.91      159.82      9.41 o 
  -2  16   5        0.19       -3.44      6.12 o 
   0  16   5      275.94      295.40     17.27 o 
   2  16   5       31.99       26.82      9.32 o 
   4  16   5       35.57       30.17      9.83 o 
   6  16   5       13.62        7.94     12.99 o 
  -9  17   5       24.03       21.08     10.70 o 
  -7  17   5       20.27       26.08      8.25 o 
  -5  17   5      425.87      423.66     18.98 o 
  -3  17   5       12.56        9.04      7.33 o 
  -1  17   5      120.08      132.72     13.95 o 
   1  17   5        2.00        3.40     11.08 o 
   3  17   5        1.22       -5.08      9.24 o 
   5  17   5       80.34       71.88     17.32 o 
  -8  18   5      102.54      100.95     11.29 o 
  -6  18   5        1.09        9.05      7.51 o 
  -4  18   5       83.48       74.47     18.61 o 
  -2  18   5        3.14       -5.53      8.88 o 
   0  18   5       55.50       65.54     12.06 o 
   2  18   5       31.69       28.31     10.16 o 
   4  18   5        0.11        0.92     10.04 o 
  -7  19   5      117.49      133.58     12.46 o 
  -5  19   5        1.57       -0.61      8.11 o 
  -3  19   5       67.12       61.76      9.88 o 
  -1  19   5       50.17       47.10     12.03 o 
   1  19   5        1.84       11.58     11.06 o 
  -6  20   5       22.69       27.13     15.01 o 
  -4  20   5       35.73       24.99     10.60 o 
  -2  20   5       82.63      103.10     21.01 o 
 -16   0   6      488.42      422.97     19.01 o 
 -14   0   6       49.18       37.06     12.82 o 
 -12   0   6      639.93      626.59     29.10 o 
 -10   0   6     3014.12     2911.03     72.51 o 
  -8   0   6     6372.81     6072.60    127.70 o 
  -6   0   6     1435.96     1144.71     37.00 o 
  -4   0   6     1239.66     1173.71     22.62 o 
  -2   0   6       29.30        9.38      5.48 o 
   0   0   6     4088.79     4228.05     62.17 o 
   2   0   6     1314.75     1047.51     21.45 o 
   4   0   6     1806.56     1725.86     32.07 o 
   6   0   6     2632.61     2678.03     52.76 o 
   8   0   6     1281.85     1289.09     29.82 o 
  10   0   6      164.50      166.23     12.64 o 
  12   0   6      208.97      223.87     22.05 o 
 -17   1   6      852.26      831.22     19.29 o 
 -15   1   6      269.71      271.22     12.69 o 
 -13   1   6       12.72        9.15      7.39 o 
 -11   1   6     4093.67     4009.58     66.78 o 
  -9   1   6     5015.04     4929.68     76.74 o 
  -7   1   6     4978.30     4771.58     57.51 o 
  -5   1   6     5297.24     5000.97     51.06 o 
  -3   1   6      553.74      435.06      8.74 o 
  -1   1   6     4349.20     4499.91     46.42 o 
   1   1   6     4105.11     4096.77     42.58 o 
   3   1   6      813.89      769.89     19.18 o 
   5   1   6     3438.36     3446.56     43.43 o 
   7   1   6     2848.11     2858.87     35.12 o 
   9   1   6      153.79      162.31      8.30 o 
  11   1   6      126.31      147.50     13.06 o 
 -16   2   6      948.73      978.70     23.74 o 
 -14   2   6      520.66      551.10     16.56 o 
 -12   2   6      651.05      616.99     20.94 o 
 -10   2   6     7420.06     7248.46    107.72 o 
  -8   2   6     6936.46     6487.19    121.06 o 
  -6   2   6     4082.36     3711.40     39.48 o 
  -4   2   6     7404.23     7657.47     75.27 o 
  -2   2   6     9442.00     9385.65     90.76 o 
   0   2   6     3263.63     3232.87     34.91 o 
   2   2   6     3192.16     2913.42     28.46 o 
   4   2   6     4086.10     3985.14     43.01 o 
   6   2   6     3015.52     2946.54     35.12 o 
   8   2   6      774.91      793.46     16.20 o 
  10   2   6      115.36      121.51     11.33 o 
  12   2   6      328.17      317.28     25.86 o 
 -17   3   6      240.87      196.62     20.90 o 
 -15   3   6      551.98      611.18     18.35 o 
 -13   3   6     2695.09     2566.66     51.06 o 
 -11   3   6      375.95      374.57     16.28 o 
  -9   3   6     3591.96     3467.34    118.57 o 
  -7   3   6     3126.99     2922.36     38.67 o 
  -5   3   6     2319.64     2025.64     24.35 o 
  -3   3   6    14081.07    14159.45    134.03 o 
  -1   3   6     1262.19     1028.89     14.78 o 
   1   3   6     3405.75     3020.55     39.46 o 
   3   3   6     4472.86     4409.61     46.16 o 
   5   3   6     1570.23     1441.95     20.76 o 
   7   3   6     1630.26     1539.43     22.94 o 
   9   3   6      659.80      668.72     30.56 o 
  11   3   6      310.38      351.68     25.40 o 
 -16   4   6      189.24      181.51     11.78 o 
 -14   4   6     2109.98     1999.78     38.11 o 
 -12   4   6     2016.51     1945.84     32.72 o 
 -10   4   6      202.85      194.83     12.23 o 
  -8   4   6       24.09       32.80     21.71 o 
  -6   4   6     5323.28     5488.22     56.30 o 
  -4   4   6     3266.93     3009.96     33.68 o 
  -2   4   6     2891.90     2990.74     33.42 o 
   0   4   6     1241.14     1094.78     15.73 o 
   2   4   6     3351.96     3615.20     44.76 o 
   4   4   6      920.82      876.71     18.20 o 
   6   4   6      800.40      753.02     17.74 o 
   8   4   6      755.93      794.24     19.39 o 
  10   4   6      905.13      962.39     22.96 o 
  12   4   6      145.79      141.78     20.21 o 
 -15   5   6     1418.66     1472.60     35.75 o 
 -13   5   6     1882.91     1941.89     33.10 o 
 -11   5   6     1707.62     1704.77     36.48 o 
  -9   5   6      598.40      562.09     18.95 o 
  -7   5   6      922.93      992.51     18.64 o 
  -5   5   6     5096.90     5313.76     55.17 o 
  -3   5   6     4973.46     5141.64     53.41 o 
  -1   5   6     7857.60     8180.63     81.37 o 
   1   5   6      301.50      263.31     11.92 o 
   3   5   6     2797.41     2776.78     62.05 o 
   5   5   6     1839.38     1903.78     36.65 o 
   7   5   6       22.69       12.21      5.76 o 
   9   5   6     1190.80     1208.31     32.89 o 
  11   5   6      530.54      575.21     33.25 o 
 -16   6   6      463.22      499.35     18.20 o 
 -14   6   6     1649.34     1709.99     31.57 o 
 -12   6   6     3158.76     3158.28     45.60 o 
 -10   6   6      494.29      441.71     17.38 o 
  -8   6   6     2677.83     2719.29     48.86 o 
  -6   6   6     2238.76     2060.57     25.85 o 
  -4   6   6     6043.42     5495.09     57.15 o 
  -2   6   6    10161.24    10056.19     98.28 o 
   0   6   6     5783.77     5572.58     75.55 o 
   2   6   6     1851.09     1664.65     33.76 o 
   4   6   6     2266.51     2147.03     33.15 o 
   6   6   6      589.84      553.48     15.49 o 
   8   6   6      370.83      384.48     14.21 o 
  10   6   6      732.96      747.77     25.55 o 
 -15   7   6      987.92     1006.82     24.22 o 
 -13   7   6     1595.08     1614.37     29.86 o 
 -11   7   6     1105.14     1054.03     28.46 o 
  -9   7   6      890.54      864.65     24.12 o 
  -7   7   6     2042.16     1963.86     30.57 o 
  -5   7   6     2343.38     2251.32     28.04 o 
  -3   7   6     3777.39     3595.80     40.39 o 
  -1   7   6     5393.02     5315.43     67.14 o 
   1   7   6     4802.04     4681.95     59.31 o 
   3   7   6     2906.89     2695.86     38.89 o 
   5   7   6      277.48      276.84     11.41 o 
   7   7   6      676.49      713.49     20.86 o 
   9   7   6     1054.87     1085.55     30.34 o 
  11   7   6      686.65      655.80     34.75 o 
 -14   8   6     1154.70     1239.16     34.55 o 
 -12   8   6     1110.32     1139.93     31.20 o 
 -10   8   6      652.86      690.74     23.78 o 
  -8   8   6     2004.56     2171.31     42.65 o 
  -6   8   6     2079.45     2168.88     28.03 o 
  -4   8   6     1101.27     1153.69     18.08 o 
  -2   8   6     1346.68     1436.34     20.60 o 
   0   8   6     5471.71     5601.21     71.65 o 
   2   8   6     2855.78     2850.32     50.90 o 
   4   8   6      764.84      794.54     24.85 o 
   6   8   6       42.11       47.89      9.42 o 
   8   8   6     1395.35     1297.41     48.99 o 
  10   8   6      574.47      638.84     24.36 o 
 -15   9   6      266.67      279.87     18.52 o 
 -13   9   6      875.51      962.66     62.87 o 
 -11   9   6     1133.64     1173.26     31.44 o 
  -9   9   6     1691.80     1701.51     46.41 o 
  -7   9   6     4537.85     4661.34     60.82 o 
  -5   9   6      963.33     1008.90     34.61 o 
  -3   9   6     1734.95     1730.43     24.04 o 
  -1   9   6     1735.30     1700.70     23.59 o 
   1   9   6     5331.94     5483.22     69.38 o 
   3   9   6      814.52      707.53     31.40 o 
   5   9   6      309.43      327.16     13.11 o 
   7   9   6      930.83      920.23     21.94 o 
   9   9   6      202.95      211.31     13.46 o 
 -14  10   6      209.66      211.69     16.13 o 
 -12  10   6      224.29      216.72     15.09 o 
 -10  10   6     2669.36     2718.08    120.54 o 
  -8  10   6     1922.16     1892.17     45.03 o 
  -6  10   6     3241.18     3294.20     41.20 o 
  -4  10   6     1079.21     1107.20     18.66 o 
  -2  10   6     1267.24     1148.72     18.76 o 
   0  10   6     2777.92     2601.39     38.97 o 
   2  10   6     1830.71     1776.33     37.74 o 
   4  10   6     1088.46     1002.47     32.73 o 
   6  10   6     1305.77     1251.51     25.83 o 
   8  10   6      105.63      117.23     17.13 o 
  10  10   6      567.69      575.17     23.43 o 
 -13  11   6      371.69      364.25     20.00 o 
 -11  11   6     1079.69     1078.51     31.18 o 
  -9  11   6      442.14      500.45     20.15 o 
  -7  11   6     2834.72     2888.85     48.01 o 
  -5  11   6     5159.33     5275.56     58.47 o 
  -3  11   6       24.96       31.91      5.01 o 
  -1  11   6     1373.89     1342.55     25.36 o 
   1  11   6     2433.12     2367.64     66.97 o 
   3  11   6     1046.71     1109.26     29.19 o 
   5  11   6     1386.96     1327.93     26.73 o 
   7  11   6      528.14      509.98     17.12 o 
   9  11   6      795.65      763.85     21.50 o 
 -14  12   6      521.86      559.51     25.57 o 
 -12  12   6      673.07      748.01     36.02 o 
 -10  12   6      934.11      944.87     29.30 o 
  -8  12   6     1762.16     1839.62     32.94 o 
  -6  12   6     2539.78     2639.77     40.99 o 
  -4  12   6     3258.04     3179.08     39.68 o 
  -2  12   6      434.30      407.88     14.01 o 
   0  12   6      287.25      327.21     13.42 o 
   2  12   6     2746.13     2574.10     50.28 o 
   4  12   6      871.93      869.65     26.46 o 
   6  12   6      904.16      829.90     25.94 o 
   8  12   6      675.99      705.46     20.93 o 
 -13  13   6      412.54      457.83     35.96 o 
 -11  13   6      413.95      455.16     21.11 o 
  -9  13   6     3169.84     3200.85     61.17 o 
  -7  13   6      617.16      631.13     21.02 o 
  -5  13   6     2034.27     2067.02     34.11 o 
  -3  13   6     3713.06     3657.74     44.69 o 
  -1  13   6      346.34      313.77     12.94 o 
   1  13   6      317.64      319.05     13.49 o 
   3  13   6     1472.94     1351.51     68.24 o 
   5  13   6     1097.28     1036.04     30.28 o 
   7  13   6     1059.21     1048.73     39.88 o 
 -12  14   6      390.73      391.24     29.21 o 
 -10  14   6      942.85     1032.13     31.54 o 
  -8  14   6      820.93      763.29     20.95 o 
  -6  14   6      387.30      388.22     16.34 o 
  -4  14   6     1784.99     1793.29     27.80 o 
  -2  14   6     1597.96     1596.34     30.33 o 
   0  14   6      206.48      239.71     15.09 o 
   2  14   6      197.34      217.60     14.60 o 
   4  14   6     1459.66     1382.24     35.87 o 
   6  14   6      809.49      836.31     25.27 o 
   8  14   6      447.98      485.69     22.40 o 
 -11  15   6      742.64      727.98     27.67 o 
  -9  15   6      763.26      756.64     33.08 o 
  -7  15   6      404.37      409.52     16.25 o 
  -5  15   6      281.46      278.05     11.11 o 
  -3  15   6     2200.61     2236.11     32.72 o 
  -1  15   6      696.44      669.39     23.90 o 
   1  15   6      189.39      211.36     67.25 o 
   3  15   6      575.76      589.20     23.59 o 
   5  15   6      816.95      877.49     29.14 o 
   7  15   6      500.24      481.92     31.06 o 
 -10  16   6     1085.64     1100.91     34.45 o 
  -8  16   6      603.17      616.07     20.04 o 
  -6  16   6      740.26      737.11     21.14 o 
  -4  16   6      906.80      947.29     20.26 o 
  -2  16   6     1574.22     1655.33     40.33 o 
   0  16   6     1661.57     1614.71     39.91 o 
   2  16   6      214.06      223.64     15.58 o 
   4  16   6      369.69      337.48     19.01 o 
   6  16   6      852.26      840.30     42.49 o 
  -9  17   6      866.14      907.70     30.85 o 
  -7  17   6      523.64      488.52     18.54 o 
  -5  17   6      224.47      232.97     11.49 o 
  -3  17   6     1372.49     1429.51     30.85 o 
  -1  17   6     2527.79     2517.51     53.76 o 
   1  17   6      254.87      284.48     17.99 o 
   3  17   6      358.38      322.84     19.43 o 
  -8  18   6      628.06      720.51     27.71 o 
  -6  18   6      102.26       96.32     10.81 o 
  -4  18   6      172.22      190.00     11.79 o 
  -2  18   6     1146.81     1146.97     34.48 o 
   0  18   6      605.74      633.23     26.12 o 
   2  18   6      460.95      475.45     23.43 o 
  -7  19   6      459.31      543.52     20.32 o 
  -5  19   6      497.84      505.12     22.78 o 
  -3  19   6      138.76      150.95     15.99 o 
  -1  19   6      257.49      272.98     19.31 o 
 -15   1   7       43.63       54.51     10.44 o 
 -13   1   7       13.60        5.84      7.62 o 
 -11   1   7        2.36        1.56      6.69 o 
  -9   1   7       91.17       44.35     12.41 o 
  -7   1   7       46.35       74.76      7.80 o 
  -5   1   7       18.42       45.57      3.94 o 
  -3   1   7        9.67        8.00      3.11 o 
  -1   1   7     1111.08      993.94     14.98 o 
   1   1   7      117.69      101.52      8.41 o 
   3   1   7        0.01       -1.88      3.36 o 
   5   1   7      346.93      349.42     10.30 o 
   7   1   7      109.74      100.06      7.04 o 
   9   1   7       26.56       27.32      7.15 o 
  11   1   7       33.97       23.67     14.43 o 
 -16   2   7      274.42      263.09     13.71 o 
 -14   2   7        8.74       14.77      8.17 o 
 -12   2   7      769.07      712.22     38.39 o 
 -10   2   7        8.62       25.31      7.02 o 
  -8   2   7       80.16       98.59      8.94 o 
  -6   2   7      292.20      393.14      9.04 o 
  -4   2   7      823.18      861.17     15.26 o 
  -2   2   7     1532.55     1725.06     22.09 o 
   0   2   7      146.96      147.76      6.94 o 
   2   2   7       15.91        6.63      3.90 o 
   4   2   7       88.05       90.40      7.30 o 
   6   2   7       23.90       18.37      7.37 o 
   8   2   7       86.42       91.94      8.66 o 
  10   2   7      316.55      297.41     23.52 o 
 -15   3   7      185.65      175.45     11.27 o 
 -13   3   7        9.83        2.70      7.34 o 
 -11   3   7     1002.96      995.97     27.06 o 
  -9   3   7      375.83      349.49     15.74 o 
  -7   3   7     1215.04     1233.87     27.68 o 
  -5   3   7      739.17      624.28     11.61 o 
  -3   3   7       13.37       27.44      3.47 o 
  -1   3   7      240.81      188.98     17.73 o 
   1   3   7      124.94      127.16      6.65 o 
   3   3   7        0.73        4.71      4.51 o 
   5   3   7        3.90       -2.82      4.85 o 
   7   3   7        2.70        0.21      5.80 o 
   9   3   7       80.92       81.42      9.08 o 
  11   3   7       51.98       40.76     14.78 o 
 -16   4   7       58.40       44.19      8.68 o 
 -14   4   7        1.28        4.96      6.27 o 
 -12   4   7      592.39      556.08     54.90 o 
 -10   4   7      622.59      619.24     22.57 o 
  -8   4   7        0.48        0.93      5.50 o 
  -6   4   7      440.22      488.28     10.34 o 
  -4   4   7      760.15      818.93     13.91 o 
  -2   4   7      715.90      769.09     13.34 o 
   0   4   7     1182.55     1320.78     28.48 o 
   2   4   7       42.31       51.68     16.68 o 
   4   4   7      106.82      128.23      8.69 o 
   6   4   7      549.17      568.18     16.01 o 
   8   4   7       47.24       44.43      7.57 o 
  10   4   7        5.26       -5.05      7.16 o 
 -15   5   7        0.33       -4.30      6.50 o 
 -13   5   7      164.40      142.94      9.46 o 
 -11   5   7      408.19      410.72     13.01 o 
  -9   5   7      311.82      310.81     14.92 o 
  -7   5   7     1048.38     1023.41     22.07 o 
  -5   5   7     1902.67     1906.51     24.65 o 
  -3   5   7      348.56      436.16     11.77 o 
  -1   5   7      202.83      254.94      9.54 o 
   1   5   7      692.11      730.20     15.95 o 
   3   5   7       38.02       40.30      5.94 o 
   5   5   7       27.34       22.49      5.87 o 
   7   5   7      274.71      247.00     11.95 o 
   9   5   7       22.78       31.86      8.76 o 
 -16   6   7      131.18      121.38     14.42 o 
 -14   6   7       67.36       72.98     11.30 o 
 -12   6   7       37.61       53.85     14.20 o 
 -10   6   7       27.87       32.68     12.99 o 
  -8   6   7     1472.44     1497.91     37.81 o 
  -6   6   7       28.84       41.45      4.63 o 
  -4   6   7      493.59      491.96     11.07 o 
  -2   6   7       10.90       16.55      3.67 o 
   0   6   7        4.01        0.73      4.14 o 
   2   6   7      211.69      241.20     10.03 o 
   4   6   7       59.01       50.51      6.81 o 
   6   6   7      300.82      313.26     13.06 o 
   8   6   7       31.81       32.20      7.57 o 
  10   6   7       25.21       28.10     10.14 o 
 -15   7   7       30.04       46.49     11.51 o 
 -13   7   7       66.27       87.50     11.78 o 
 -11   7   7      295.04      281.63     15.79 o 
  -9   7   7        8.56        1.96      6.61 o 
  -7   7   7      232.29      203.10     12.30 o 
  -5   7   7       52.89       39.37      4.67 o 
  -3   7   7      451.79      464.00     12.95 o 
  -1   7   7        3.46        0.66      4.29 o 
   1   7   7        2.24       -3.26      4.38 o 
   3   7   7        5.86        0.42      6.06 o 
   5   7   7        0.97       -0.88      5.60 o 
   7   7   7      268.11      279.18     12.84 o 
   9   7   7       63.75       46.23      8.49 o 
 -14   8   7       73.10       90.05     25.05 o 
 -12   8   7      283.99      295.43     22.63 o 
 -10   8   7      863.52      891.51     26.41 o 
  -8   8   7       29.94       19.16      7.10 o 
  -6   8   7        7.60        3.65      4.22 o 
  -4   8   7       16.08       13.67      4.29 o 
  -2   8   7       67.25       68.98      6.31 o 
   0   8   7      104.24      123.22      8.01 o 
   2   8   7       39.60       42.76      8.24 o 
   4   8   7        2.75       -4.67      6.00 o 
   6   8   7       96.87       92.01      8.66 o 
   8   8   7      121.21      133.78     10.53 o 
  10   8   7       19.12       37.70     11.23 o 
 -15   9   7        6.25        6.53     12.47 o 
 -13   9   7        8.26       13.71     12.01 o 
 -11   9   7      169.76      159.88     17.78 o 
  -9   9   7      993.19      945.76     50.45 o 
  -7   9   7       90.77      100.11      7.96 o 
  -5   9   7      457.61      469.33     11.87 o 
  -3   9   7        1.13        1.15      3.12 o 
  -1   9   7        2.43        5.10      5.10 o 
   1   9   7        9.82        0.97      4.73 o 
   3   9   7      192.48      163.27     16.11 o 
   5   9   7        1.57       -5.06      5.93 o 
   7   9   7      117.20      132.48     13.16 o 
   9   9   7       24.04       24.97      8.17 o 
 -14  10   7       68.42       83.97     13.23 o 
 -12  10   7       25.84       18.78      9.34 o 
 -10  10   7      157.50      167.19     13.63 o 
  -8  10   7     2393.23     2500.06     49.31 o 
  -6  10   7      134.76      146.24      7.45 o 
  -4  10   7     2482.12     2473.56     36.16 o 
  -2  10   7       15.71       28.34      6.04 o 
   0  10   7       33.20       34.62      6.24 o 
   2  10   7      140.68      151.72     12.00 o 
   4  10   7       13.18       10.60      7.58 o 
   6  10   7      116.25      115.90      9.81 o 
   8  10   7      162.62      171.64     11.68 o 
 -13  11   7      123.72      152.11     14.90 o 
 -11  11   7      169.28      173.08     14.61 o 
  -9  11   7      545.13      597.24     33.19 o 
  -7  11   7      611.60      622.02     17.48 o 
  -5  11   7      240.10      249.21      9.69 o 
  -3  11   7     1634.49     1539.22     28.02 o 
  -1  11   7       98.35       96.83      8.12 o 
   1  11   7      274.64      289.33     16.22 o 
   3  11   7       33.86       44.98     12.47 o 
   5  11   7       32.43       24.87      9.05 o 
   7  11   7        4.31       12.51      7.21 o 
 -12  12   7      130.33      155.23     14.69 o 
 -10  12   7      545.94      498.71     21.87 o 
  -8  12   7      474.26      433.62     19.75 o 
  -6  12   7        1.31        2.78      5.88 o 
  -4  12   7      183.03      180.04      8.72 o 
  -2  12   7      290.12      286.17     12.41 o 
   0  12   7       49.30       44.17     11.04 o 
   2  12   7       57.70       72.14     10.21 o 
   4  12   7        1.84       -7.30      7.30 o 
   6  12   7       64.97       48.05     10.36 o 
   8  12   7       76.05       83.41     12.52 o 
 -13  13   7       54.42       58.65     12.69 o 
 -11  13   7        2.12      -14.37     14.37 o 
  -9  13   7        9.37       14.05      8.77 o 
  -7  13   7      369.79      351.81     14.53 o 
  -5  13   7        9.74       11.98      5.83 o 
  -3  13   7      136.59      144.81      9.85 o 
  -1  13   7       22.05       17.64      7.00 o 
   1  13   7        3.66        5.39      8.02 o 
   3  13   7       42.58       52.41     10.32 o 
   5  13   7       13.77       17.80      9.33 o 
   7  13   7        0.50       16.86     14.20 o 
 -12  14   7        1.28       -0.71      9.35 o 
 -10  14   7        6.14       20.74      9.65 o 
  -8  14   7      161.91      162.03     13.92 o 
  -6  14   7      152.09      145.24     10.42 o 
  -4  14   7        5.67        3.50      5.20 o 
  -2  14   7      140.66      145.20     10.46 o 
   0  14   7        9.04       12.32      8.40 o 
   2  14   7       26.36       24.63      7.25 o 
   4  14   7       13.32       35.34      9.96 o 
   6  14   7        1.57       24.67     10.51 o 
 -11  15   7        5.20        3.73      9.62 o 
  -9  15   7       70.23       95.45     12.93 o 
  -7  15   7       47.09       55.62      8.88 o 
  -5  15   7       96.76      100.36      8.87 o 
  -3  15   7      124.24      124.61     10.46 o 
  -1  15   7        2.08       -6.35      8.10 o 
   1  15   7       86.74       82.18     11.54 o 
   3  15   7      317.60      308.47     21.59 o 
   5  15   7        1.82       28.40     15.82 o 
 -10  16   7       12.20       -4.02      9.28 o 
  -8  16   7      195.91      259.41     17.34 o 
  -6  16   7       70.54       60.66      9.16 o 
  -4  16   7      385.44      374.50     15.97 o 
  -2  16   7      118.61      106.36     10.41 o 
   0  16   7       59.74       52.95     11.08 o 
   2  16   7       50.79       40.49     10.58 o 
  -9  17   7        1.39        1.48      9.63 o 
  -7  17   7      207.41      220.23     27.44 o 
  -5  17   7      489.03      511.61     16.00 o 
  -3  17   7      155.78      163.88     12.85 o 
  -1  17   7        0.23       23.03     10.04 o 
   1  17   7       14.83        8.89     11.20 o 
  -6  18   7        0.32        0.26      7.49 o 
  -4  18   7       47.20       40.45      9.74 o 
  -2  18   7       78.96       79.16     13.63 o 
   0  18   7      288.32      324.32     27.59 o 
  -3  19   7        2.97        2.08     14.89 o 
 -16   0   8      149.86      166.72     21.48 o 
 -14   0   8      259.00      281.14     23.21 o 
 -12   0   8     1270.61     1216.23     44.45 o 
 -10   0   8     3288.45     3082.60     78.63 o 
  -8   0   8     1940.32     2005.26     56.11 o 
  -6   0   8     1574.64     1484.89     29.25 o 
  -4   0   8     2424.16     2271.07     43.82 o 
  -2   0   8     7843.31     7932.42    112.54 o 
   0   0   8      429.95      423.38     22.05 o 
   2   0   8      103.33       92.60     13.16 o 
   4   0   8      984.46      966.12     29.61 o 
   6   0   8     1498.83     1563.29     52.99 o 
   8   0   8      573.39      628.55     34.18 o 
  10   0   8      306.07      341.98     28.06 o 
 -15   1   8      238.59      220.02     23.61 o 
 -13   1   8      109.97      117.98     11.97 o 
 -11   1   8     2766.59     2651.89     92.54 o 
  -9   1   8     2881.12     2619.83     96.64 o 
  -7   1   8     1165.16     1184.95     27.55 o 
  -5   1   8     1555.69     1556.19     21.42 o 
  -3   1   8     7359.51     6965.94     82.10 o 
  -1   1   8     2370.56     2390.23     34.13 o 
   1   1   8      414.94      390.40     16.68 o 
   3   1   8      368.43      367.60     12.22 o 
   5   1   8     1774.18     1780.43     30.46 o 
   7   1   8      886.91      892.83     21.49 o 
   9   1   8      496.02      491.11     22.44 o 
 -16   2   8      434.87      437.00     19.11 o 
 -14   2   8      456.10      459.36     21.02 o 
 -12   2   8      119.35      112.73     11.22 o 
 -10   2   8     2272.58     2268.27     68.41 o 
  -8   2   8     3026.99     2862.78     63.73 o 
  -6   2   8      597.69      532.64     11.44 o 
  -4   2   8     3946.17     3822.78     42.59 o 
  -2   2   8     4236.75     4135.27     53.75 o 
   0   2   8      955.53      963.05     24.49 o 
   2   2   8      441.82      405.68     16.29 o 
   4   2   8     1549.41     1461.61     26.48 o 
   6   2   8     1218.70     1250.60     25.48 o 
   8   2   8      478.14      498.41     17.21 o 
  10   2   8       66.06       63.31      9.89 o 
 -15   3   8      499.78      483.51     17.68 o 
 -13   3   8     1584.54     1488.75     37.11 o 
 -11   3   8      141.09      138.20     11.59 o 
  -9   3   8     1646.08     1512.86     33.80 o 
  -7   3   8     1980.85     1849.71     37.06 o 
  -5   3   8     2814.97     2692.65     32.39 o 
  -3   3   8     1947.53     1820.64     42.06 o 
  -1   3   8      467.84      426.51     15.42 o 
   1   3   8     1315.14     1318.35     30.23 o 
   3   3   8     2264.91     2139.41     43.02 o 
   5   3   8      205.77      198.42     10.42 o 
   7   3   8      818.67      802.68     23.19 o 
   9   3   8       87.34       98.87     13.56 o 
 -16   4   8      754.24      806.17     58.36 o 
 -14   4   8     1089.47     1037.69     40.41 o 
 -12   4   8     2176.97     2101.75     45.11 o 
 -10   4   8      269.06      274.09     14.77 o 
  -8   4   8      904.50      843.85     23.47 o 
  -6   4   8     5387.22     5458.55     57.99 o 
  -4   4   8     3401.79     3469.77     39.78 o 
  -2   4   8       18.09       31.91     10.71 o 
   0   4   8     2018.42     1995.09     30.91 o 
   2   4   8     3896.90     3759.55     64.29 o 
   4   4   8      855.82      912.25     20.52 o 
   6   4   8       97.04      104.97      9.13 o 
   8   4   8      313.03      353.51     15.07 o 
 -15   5   8     1192.80     1113.56     33.05 o 
 -13   5   8     1270.84     1295.65     34.52 o 
 -11   5   8     1172.63     1162.79     74.30 o 
  -9   5   8      528.20      556.41     20.78 o 
  -7   5   8     3302.31     2992.41     53.02 o 
  -5   5   8     5700.86     5621.77     59.70 o 
  -3   5   8       42.76       53.26      4.86 o 
  -1   5   8     3977.62     4135.81     54.15 o 
   1   5   8     2915.32     2811.71     51.43 o 
   3   5   8     1941.21     1950.97     41.10 o 
   5   5   8     1354.78     1329.31     26.37 o 
   7   5   8       42.60       57.50      8.39 o 
   9   5   8      204.34      229.57     13.26 o 
 -14   6   8      588.97      621.85     27.02 o 
 -12   6   8     1645.47     1700.35     40.16 o 
 -10   6   8      710.52      670.96     22.33 o 
  -8   6   8      808.58      787.82     23.22 o 
  -6   6   8     3278.52     3191.94     37.91 o 
  -4   6   8      436.00      416.69     10.74 o 
  -2   6   8     1664.76     1685.65     28.00 o 
   0   6   8     3423.48     3387.16     47.04 o 
   2   6   8     2546.58     2422.53     72.74 o 
   4   6   8      650.20      659.51     22.37 o 
   6   6   8      598.54      609.45     30.63 o 
   8   6   8       73.04       86.58      9.52 o 
 -15   7   8      556.68      541.66     24.33 o 
 -13   7   8     1161.95     1210.64     33.95 o 
 -11   7   8     1221.83     1147.73     31.23 o 
  -9   7   8      483.33      520.25     34.58 o 
  -7   7   8     1213.67     1191.32     23.03 o 
  -5   7   8      217.31      202.85      8.10 o 
  -3   7   8      854.37      868.60     15.86 o 
  -1   7   8     1162.89     1159.58     24.45 o 
   1   7   8     2816.77     2718.79     40.47 o 
   3   7   8      455.17      432.34     36.60 o 
   5   7   8      221.45      257.06     30.41 o 
   7   7   8      155.07      176.12     11.38 o 
   9   7   8      287.46      281.88     17.21 o 
 -14   8   8     1060.60     1058.12     32.86 o 
 -12   8   8     1142.53     1121.32     34.58 o 
 -10   8   8     1668.15     1688.07     55.30 o 
  -8   8   8      947.78      962.96     29.61 o 
  -6   8   8      658.72      698.07     14.49 o 
  -4   8   8      600.11      615.88     17.21 o 
  -2   8   8     1649.21     1748.06     29.61 o 
   0   8   8     2655.43     2648.65     40.06 o 
   2   8   8      956.87      957.49     37.87 o 
   4   8   8      254.15      229.13     15.47 o 
   6   8   8      139.64      178.45     12.37 o 
   8   8   8      498.10      500.28     18.33 o 
 -13   9   8      609.31      673.31     26.12 o 
 -11   9   8     1375.52     1455.57     37.43 o 
  -9   9   8     2460.67     2491.08     50.33 o 
  -7   9   8     1638.42     1726.92     30.38 o 
  -5   9   8      209.20      226.48      9.15 o 
  -3   9   8     3528.12     3543.23     49.57 o 
  -1   9   8     3131.91     3038.46     44.56 o 
   1   9   8     1700.09     1731.09     69.46 o 
   3   9   8      599.16      635.56     36.95 o 
   5   9   8      396.22      430.91     31.58 o 
   7   9   8      695.77      689.24     20.71 o 
 -14  10   8      242.64      233.61     17.63 o 
 -12  10   8      267.01      258.15     17.43 o 
 -10  10   8     1061.62     1074.27     31.06 o 
  -8  10   8     2930.17     2916.76     74.82 o 
  -6  10   8      439.47      439.02     14.62 o 
  -4  10   8      701.19      679.19     14.94 o 
  -2  10   8     2839.76     2863.15     43.20 o 
   0  10   8     1815.16     1811.21     31.89 o 
   2  10   8      125.54      140.46     12.12 o 
   4  10   8      862.96      847.96     61.54 o 
   6  10   8      556.80      502.14     21.75 o 
   8  10   8      279.64      298.34     26.56 o 
 -13  11   8      168.36      153.60     15.43 o 
 -11  11   8      500.31      456.85     35.16 o 
  -9  11   8      664.86      681.32     24.48 o 
  -7  11   8      758.13      768.51     31.19 o 
  -5  11   8     2331.39     2382.79     40.92 o 
  -3  11   8       78.37       86.96      8.68 o 
  -1  11   8      774.58      736.79     19.02 o 
   1  11   8      199.16      194.67     13.71 o 
   3  11   8      583.56      626.95     23.14 o 
   5  11   8      236.16      204.52     15.10 o 
   7  11   8      130.56      122.38     19.17 o 
 -12  12   8      154.78      154.81     15.30 o 
 -10  12   8      295.08      294.01     17.63 o 
  -8  12   8     1324.13     1227.47     79.43 o 
  -6  12   8     1561.40     1574.89     30.18 o 
  -4  12   8     1787.30     1843.19     43.70 o 
  -2  12   8      393.26      373.24     14.50 o 
   0  12   8       15.67       27.31      7.13 o 
   2  12   8     1212.83     1136.32     31.87 o 
   4  12   8      361.70      393.84     26.04 o 
   6  12   8      212.03      258.51     25.52 o 
 -11  13   8       26.21       38.47     12.01 o 
  -9  13   8     1440.10     1437.12     37.80 o 
  -7  13   8     1211.41     1234.58     27.08 o 
  -5  13   8     1805.14     1834.53     28.67 o 
  -3  13   8     2331.85     2365.33     39.63 o 
  -1  13   8       65.22       80.17      9.21 o 
   1  13   8      533.09      555.96     22.60 o 
   3  13   8      987.14      960.56     62.98 o 
   5  13   8      418.73      413.01     25.86 o 
 -10  14   8      671.51      706.30     27.29 o 
  -8  14   8      325.40      357.69     19.83 o 
  -6  14   8     1189.31     1218.44     27.20 o 
  -4  14   8     1881.36     1848.97     36.68 o 
  -2  14   8      456.27      479.11     16.85 o 
   0  14   8      113.00      115.16     10.20 o 
   2  14   8      492.45      512.74     22.69 o 
   4  14   8      603.07      617.67     25.88 o 
  -9  15   8       87.45       85.99     12.98 o 
  -7  15   8      507.92      540.40     18.91 o 
  -5  15   8      768.37      759.67     21.55 o 
  -3  15   8      841.77      864.71     23.07 o 
  -1  15   8      148.20      172.30     14.73 o 
   1  15   8      217.77      256.88     17.40 o 
  -8  16   8       46.46       65.22     12.15 o 
  -6  16   8      430.60      459.40     20.00 o 
  -4  16   8      875.51      879.01     24.01 o 
  -2  16   8      486.46      524.71     18.94 o 
   0  16   8      575.47      576.58     37.12 o 
  -7  17   8       83.40      100.82     11.44 o 
  -5  17   8      178.00      197.33     16.49 o 
  -3  17   8      559.42      602.42     20.70 o 
  -1  17   8     1753.37     1611.32     58.19 o 
  -4  18   8      125.01      122.43     20.21 o 
 -15   1   9       32.60       48.30     11.14 o 
 -13   1   9      177.33      155.64     13.59 o 
 -11   1   9      951.93      881.26     28.34 o 
  -9   1   9       14.63       28.13      7.62 o 
  -7   1   9       30.27       30.23      7.34 o 
  -5   1   9      108.27      118.18      6.52 o 
  -3   1   9       49.40       41.26      4.62 o 
  -1   1   9      198.57      215.52     12.49 o 
   1   1   9      156.37      146.20     11.39 o 
   3   1   9        1.36        5.08      6.60 o 
   5   1   9      167.23      169.78     14.66 o 
   7   1   9        2.67        1.51      8.33 o 
 -14   2   9       10.30       11.44      8.98 o 
 -12   2   9       74.21      101.32     11.47 o 
 -10   2   9      231.96      208.81     13.39 o 
  -8   2   9        1.59       -0.80     11.66 o 
  -6   2   9     1046.25     1058.21     20.30 o 
  -4   2   9      932.09      932.74     16.33 o 
  -2   2   9      691.95      706.22     21.02 o 
   0   2   9     1813.41     1827.99     38.08 o 
   2   2   9       18.46       17.55     16.68 o 
   4   2   9      498.90      487.46     22.40 o 
   6   2   9       13.51        9.14      9.35 o 
   8   2   9       20.99       31.99     17.09 o 
 -15   3   9       17.24       28.68     10.65 o 
 -13   3   9        6.09        9.63     20.26 o 
 -11   3   9        1.39        1.09      6.99 o 
  -9   3   9      250.35      232.87     13.74 o 
  -7   3   9      203.04      175.86     11.49 o 
  -5   3   9        4.13        9.14      4.06 o 
  -3   3   9      297.21      308.78      9.65 o 
  -1   3   9       31.76       19.14      5.10 o 
   1   3   9      784.98      804.62     28.34 o 
   3   3   9      202.94      181.18     12.65 o 
   5   3   9      760.85      761.40     20.09 o 
   7   3   9       69.35       54.51     10.88 o 
 -14   4   9        0.13       -3.54      8.39 o 
 -12   4   9      208.67      191.92     16.51 o 
 -10   4   9       16.93       13.08      7.79 o 
  -8   4   9      332.54      297.98     15.29 o 
  -6   4   9       63.11       58.82      5.98 o 
  -4   4   9       38.65       30.59      6.61 o 
  -2   4   9      367.46      382.72     12.27 o 
   0   4   9      122.58      129.00     10.77 o 
   2   4   9      102.46       80.06     10.17 o 
   4   4   9       33.11       33.19      8.51 o 
   6   4   9      369.60      363.93     24.36 o 
   8   4   9       15.88       14.08      9.14 o 
 -15   5   9       23.51       22.90     10.33 o 
 -13   5   9      351.58      325.03     18.04 o 
 -11   5   9       32.99       35.43      8.96 o 
  -9   5   9        4.20       -5.99      5.99 o 
  -7   5   9      194.47      191.01     12.17 o 
  -5   5   9      911.74      917.38     23.97 o 
  -3   5   9      470.64      475.04     13.88 o 
  -1   5   9      166.84      169.99      9.10 o 
   1   5   9       26.24       19.17      7.67 o 
   3   5   9       14.49        5.78      7.25 o 
   5   5   9       16.26       15.29      8.69 o 
   7   5   9      119.52      145.68     11.43 o 
 -14   6   9      424.98      401.28     20.88 o 
 -12   6   9       19.20       10.39      8.40 o 
 -10   6   9       28.71       32.94      9.18 o 
  -8   6   9      481.26      451.18     17.99 o 
  -6   6   9      718.47      740.28     24.92 o 
  -4   6   9      175.89      155.85      9.64 o 
  -2   6   9       17.49       11.60      5.27 o 
   0   6   9      116.33      165.98     36.72 o 
   2   6   9       64.81       66.33     10.13 o 
   4   6   9        8.24       16.19      9.70 o 
   6   6   9       89.94       92.85      9.83 o 
   8   6   9      101.75       80.36     16.97 o 
 -13   7   9      159.14      208.09     15.81 o 
 -11   7   9       27.35       35.00      9.67 o 
  -9   7   9      292.44      289.60     16.22 o 
  -7   7   9      219.56      209.95     12.83 o 
  -5   7   9       25.97       26.59      4.93 o 
  -3   7   9       21.22       32.87      6.74 o 
  -1   7   9       47.35       43.61      6.53 o 
   1   7   9      304.65      331.85     23.15 o 
   3   7   9       33.77       37.42      8.94 o 
   5   7   9      144.48      132.01     16.51 o 
   7   7   9       25.06       26.41      8.45 o 
 -14   8   9       50.88       51.79     11.87 o 
 -12   8   9       78.01       82.35     13.51 o 
 -10   8   9        7.25       13.33      8.18 o 
  -8   8   9      259.74      251.02     16.63 o 
  -6   8   9        0.20       -6.05      6.05 o 
  -4   8   9       67.06       67.43     15.24 o 
  -2   8   9       91.82       89.69     11.75 o 
   0   8   9       50.15       65.91     11.45 o 
   2   8   9      192.25      175.46     13.91 o 
   4   8   9      190.15      174.12     16.11 o 
   6   8   9        2.74        0.89      8.54 o 
 -13   9   9        0.49       -1.53      8.94 o 
 -11   9   9        0.78        8.19      8.35 o 
  -9   9   9      555.76      473.47     20.33 o 
  -7   9   9      306.98      314.40     31.00 o 
  -5   9   9      378.87      378.42     11.69 o 
  -3   9   9       77.22       63.07      8.16 o 
  -1   9   9       37.51       28.65      6.57 o 
   1   9   9      385.07      345.02     17.66 o 
   3   9   9      110.40       86.84     17.43 o 
   5   9   9       51.97       46.31     14.61 o 
 -12  10   9        2.80        3.47     11.31 o 
 -10  10   9        0.17       -4.88      7.65 o 
  -8  10   9     1233.54     1212.70     66.68 o 
  -6  10   9        5.00       -1.19      5.46 o 
  -4  10   9      932.69      899.89     29.97 o 
  -2  10   9      196.00      182.45     10.56 o 
   0  10   9       42.82       39.16      7.28 o 
   2  10   9       35.17       36.76      9.59 o 
   4  10   9       18.21       29.76      9.38 o 
 -13  11   9      169.57      189.20     16.92 o 
 -11  11   9       21.28       24.64     10.24 o 
  -9  11   9      733.05      719.10     25.74 o 
  -7  11   9       52.26       58.87     11.37 o 
  -5  11   9       75.71       81.79      8.48 o 
  -3  11   9      213.69      193.11     12.29 o 
  -1  11   9       86.86       78.07     11.13 o 
   1  11   9      196.97      156.47     13.72 o 
   3  11   9      172.47      171.62     18.99 o 
   5  11   9       34.89       28.63     14.09 o 
 -12  12   9      142.07      162.90     27.31 o 
 -10  12   9      946.73      903.10     30.49 o 
  -8  12   9       78.90       75.47     11.10 o 
  -6  12   9       58.13       58.11      8.18 o 
  -4  12   9       11.11       13.24      8.47 o 
  -2  12   9        1.22        7.73      6.45 o 
   0  12   9       29.36       29.84      7.60 o 
   2  12   9        3.05       14.06      9.93 o 
   4  12   9      152.73      145.71     14.93 o 
 -11  13   9      117.57       76.49     13.10 o 
  -9  13   9        0.23       -4.12      8.14 o 
  -7  13   9        4.81        2.68      8.33 o 
  -5  13   9        9.53       15.68      7.01 o 
  -3  13   9        7.16        4.54      6.86 o 
  -1  13   9        0.83       -4.41      6.49 o 
   1  13   9        7.44        1.69      9.14 o 
   3  13   9        4.69       -4.19      8.53 o 
 -10  14   9        3.74        7.27      9.71 o 
  -8  14   9       55.33       72.61     11.84 o 
  -6  14   9       12.61       30.52     12.76 o 
  -4  14   9       41.79       64.87      9.56 o 
  -2  14   9        0.93        6.47      6.10 o 
   0  14   9        0.46        2.58      9.18 o 
  -9  15   9       58.82       63.10     12.69 o 
  -7  15   9        3.25        8.10      8.87 o 
  -5  15   9      186.26      198.62     15.86 o 
  -3  15   9       80.87       88.20     13.17 o 
  -1  15   9        3.65       10.63     17.78 o 
  -6  16   9       79.45       83.71     13.31 o 
  -4  16   9      286.98      293.25     18.32 o 
  -2  16   9       19.86        6.57      9.45 o 
 -14   0  10      351.87      361.96     28.52 o 
 -12   0  10     1719.93     1581.65     54.50 o 
 -10   0  10      615.36      597.49     30.48 o 
  -8   0  10        8.28        3.58      9.47 o 
  -6   0  10      579.46      629.41     19.55 o 
  -4   0  10     5570.41     5454.88     84.21 o 
  -2   0  10     1442.22     1438.48     46.76 o 
   0   0  10        7.12        6.58      9.58 o 
   2   0  10       26.14       22.28     11.43 o 
   4   0  10      730.49      728.54     36.02 o 
   6   0  10      124.54      122.38     19.51 o 
 -15   1  10      462.77      447.74     23.84 o 
 -13   1  10      278.30      321.32     20.03 o 
 -11   1  10     1404.58     1314.00     53.23 o 
  -9   1  10      372.93      398.57     17.83 o 
  -7   1  10      107.06      121.11     12.18 o 
  -5   1  10     1898.78     1955.49     27.99 o 
  -3   1  10     5590.89     5583.98     87.36 o 
  -1   1  10      278.09      295.62     15.30 o 
   1   1  10       34.42       42.12      9.10 o 
   3   1  10      490.19      458.98     55.36 o 
   5   1  10      593.93      596.33     24.08 o 
 -14   2  10      720.55      716.88     26.78 o 
 -12   2  10      156.10      165.98     13.80 o 
 -10   2  10     1098.86     1057.74     29.38 o 
  -8   2  10     1060.97     1065.75     28.48 o 
  -6   2  10      591.99      596.55     15.77 o 
  -4   2  10     2795.59     2747.89     40.30 o 
  -2   2  10     2259.12     2204.63     43.71 o 
   0   2  10      516.98      552.37     20.32 o 
   2   2  10      537.84      527.09     51.55 o 
   4   2  10      486.91      473.78     20.91 o 
   6   2  10      621.30      605.35     25.23 o 
 -15   3  10      307.27      330.52     19.70 o 
 -13   3  10     1077.08     1062.49     32.00 o 
 -11   3  10      214.98      284.22     16.44 o 
  -9   3  10     1672.77     1577.11     60.85 o 
  -7   3  10     1175.50     1154.60     29.02 o 
  -5   3  10     1272.65     1351.39     21.52 o 
  -3   3  10      736.33      690.74     17.21 o 
  -1   3  10      730.12      693.63     22.12 o 
   1   3  10      971.43      989.45     27.96 o 
   3   3  10      842.67      814.14     26.65 o 
   5   3  10       55.56       66.14     11.76 o 
 -14   4  10      361.50      371.47     20.08 o 
 -12   4  10      840.96      788.94     26.41 o 
 -10   4  10      564.10      557.04     21.57 o 
  -8   4  10     1344.96     1331.59     73.55 o 
  -6   4  10     2049.96     2131.57     34.33 o 
  -4   4  10       38.80       50.34      6.65 o 
  -2   4  10      203.50      207.00     10.13 o 
   0   4  10      977.72     1040.20     28.82 o 
   2   4  10     1377.05     1343.66     34.57 o 
   4   4  10      169.23      196.28     18.70 o 
   6   4  10       54.70       62.06     12.10 o 
 -13   5  10      366.57      375.05     20.04 o 
 -11   5  10      476.52      433.17     20.00 o 
  -9   5  10      732.04      765.10     63.04 o 
  -7   5  10     2733.62     2651.50     50.49 o 
  -5   5  10      551.52      565.42     19.44 o 
  -3   5  10      394.44      340.24     14.07 o 
  -1   5  10     2656.68     2698.85    100.16 o 
   1   5  10     1630.74     1680.60     39.42 o 
   3   5  10      192.45      226.84     15.18 o 
   5   5  10      597.16      580.66     24.41 o 
 -14   6  10      134.60      135.89     23.96 o 
 -12   6  10      673.80      712.11     25.91 o 
 -10   6  10      540.38      553.55     21.58 o 
  -8   6  10     2149.34     2003.51     52.88 o 
  -6   6  10     1338.76     1312.39     25.61 o 
  -4   6  10       11.19        8.29      5.54 o 
  -2   6  10      551.42      523.64     15.55 o 
   0   6  10     2702.30     2558.13     87.11 o 
   2   6  10      471.47      495.25     26.09 o 
   4   6  10      537.28      539.71     23.55 o 
 -13   7  10      671.58      687.46     26.41 o 
 -11   7  10     1185.52     1119.00     32.44 o 
  -9   7  10      680.14      679.67     23.88 o 
  -7   7  10     1889.31     1870.88     41.91 o 
  -5   7  10      303.00      323.59     12.87 o 
  -3   7  10      418.52      438.81     18.44 o 
  -1   7  10      672.82      686.42     50.63 o 
   1   7  10     1211.57     1246.37     53.17 o 
   3   7  10      323.36      368.25     19.25 o 
   5   7  10      275.69      287.16     18.73 o 
 -12   8  10      621.20      598.60     24.53 o 
 -10   8  10     1249.87     1228.70     33.62 o 
  -8   8  10      440.02      440.98     19.43 o 
  -6   8  10      514.30      533.45     18.84 o 
  -4   8  10     1322.66     1328.25     26.26 o 
  -2   8  10      245.30      279.38     12.47 o 
   0   8  10      720.70      695.37     34.41 o 
   2   8  10      482.23      550.56     48.84 o 
   4   8  10      248.84      227.96     23.78 o 
 -13   9  10      236.21      218.52     17.38 o 
 -11   9  10      411.40      446.76     21.65 o 
  -9   9  10      797.07      789.39     29.85 o 
  -7   9  10      250.63      260.11     15.51 o 
  -5   9  10      361.96      369.18     19.17 o 
  -3   9  10     1609.00     1618.45     30.51 o 
  -1   9  10      424.03      435.60     15.46 o 
   1   9  10      280.20      300.37     24.59 o 
   3   9  10      390.42      410.42     20.81 o 
 -12  10  10      230.10      233.13     17.59 o 
 -10  10  10      392.05      408.11     20.85 o 
  -8  10  10      437.29      486.96     20.93 o 
  -6  10  10      586.33      628.60     22.98 o 
  -4  10  10      477.83      476.60     16.24 o 
  -2  10  10     1252.16     1233.86     26.33 o 
   0  10  10      232.29      260.36     16.43 o 
   2  10  10      205.20      232.44     17.02 o 
 -11  11  10      478.35      453.81     22.30 o 
  -9  11  10      616.82      575.46     38.74 o 
  -7  11  10      194.59      222.93     15.03 o 
  -5  11  10     1832.98     1820.59     41.68 o 
  -3  11  10      554.45      585.24     21.86 o 
  -1  11  10      355.07      349.14     14.87 o 
   1  11  10      209.36      236.51     28.06 o 
 -10  12  10      234.29      250.21     17.51 o 
  -8  12  10      743.09      738.22     43.82 o 
  -6  12  10      622.66      631.82     24.20 o 
  -4  12  10     1170.37     1163.63     26.28 o 
  -2  12  10      519.96      523.71     42.37 o 
   0  12  10      147.26      229.89     16.33 o 
  -9  13  10      535.72      558.23     24.59 o 
  -7  13  10      562.77      607.08     34.98 o 
  -5  13  10      259.53      298.53     18.31 o 
  -3  13  10      914.74      905.55     23.74 o 
  -1  13  10      212.74      233.44     13.19 o 
  -8  14  10      397.45      413.25     27.88 o 
  -6  14  10      179.58      181.95     22.46 o 
  -4  14  10      531.38      547.43     19.03 o 
  -2  14  10      240.09      290.06     14.72 o 
  -5  15  10      416.90      426.35     30.65 o 
  -3  15  10      350.36      399.13     37.12 o 
 -13   1  11      126.25      112.13     14.14 o 
 -11   1  11      415.79      403.45     19.30 o 
  -9   1  11       11.46       15.59      8.00 o 
  -7   1  11      324.15      295.89     15.42 o 
  -5   1  11       69.26       74.60      7.17 o 
  -3   1  11       17.94       15.75      7.80 o 
  -1   1  11      198.95      190.58     13.67 o 
   1   1  11        3.08        4.20      8.00 o 
   3   1  11       13.85       15.34      9.06 o 
 -14   2  11       31.21       32.77     10.85 o 
 -12   2  11       56.25       22.26     10.28 o 
 -10   2  11        4.07       -0.14      7.32 o 
  -8   2  11       64.47       72.51     10.20 o 
  -6   2  11      281.18      245.48     14.07 o 
  -4   2  11       29.39       17.65      6.13 o 
  -2   2  11       14.24        6.71     12.99 o 
   0   2  11      213.09      220.23     14.56 o 
   2   2  11        1.44       -6.64      7.80 o 
   4   2  11      259.23      227.38     16.63 o 
 -13   3  11      220.68      179.33     15.32 o 
 -11   3  11       91.02       74.45     12.07 o 
  -9   3  11      131.87      108.42     11.59 o 
  -7   3  11       51.84       46.01     13.74 o 
  -5   3  11        0.05       -4.42      6.68 o 
  -3   3  11       30.69       27.04      8.37 o 
  -1   3  11       23.37       27.78      9.10 o 
   1   3  11      211.24      195.88     14.57 o 
   3   3  11       26.79       21.15      9.51 o 
 -12   4  11      233.50      231.65     16.53 o 
 -10   4  11        0.99        4.43      8.14 o 
  -8   4  11       46.04       35.88      8.78 o 
  -6   4  11       45.08       47.70     23.73 o 
  -4   4  11       22.61       12.18      6.02 o 
  -2   4  11       73.48       67.87     11.31 o 
   0   4  11       51.48       46.53     10.10 o 
   2   4  11       11.95       16.43      9.35 o 
   4   4  11       24.48       24.97     10.89 o 
 -13   5  11       87.68       75.23     12.33 o 
 -11   5  11        1.42        5.47     13.97 o 
  -9   5  11        4.50        0.26      7.00 o 
  -7   5  11        3.81       -6.44      6.44 o 
  -5   5  11        0.01       -5.20      5.20 o 
  -3   5  11      105.53       65.53      9.55 o 
  -1   5  11      153.38      139.88     13.22 o 
   1   5  11      103.14       69.38     10.91 o 
   3   5  11       45.69       46.18     10.89 o 
 -12   6  11       33.12       37.48     10.67 o 
 -10   6  11        6.50       10.73      8.23 o 
  -8   6  11       22.19        8.24      8.13 o 
  -6   6  11       57.84       49.59      8.86 o 
  -4   6  11        2.41        7.01      5.94 o 
  -2   6  11      383.04      350.85     17.79 o 
   0   6  11        9.48       16.04      8.73 o 
   2   6  11      104.65      110.80     15.76 o 
 -11   7  11       20.78       18.82     13.62 o 
  -9   7  11        0.84       -1.08      8.77 o 
  -7   7  11      141.91      132.65     18.82 o 
  -5   7  11      171.49      185.82     13.47 o 
  -3   7  11      321.08      337.00     13.59 o 
  -1   7  11        7.35        9.67      8.00 o 
   1   7  11        0.36        0.65      8.45 o 
 -12   8  11       11.47       16.45      9.73 o 
 -10   8  11       26.25       44.09     10.51 o 
  -8   8  11      316.39      284.10     16.45 o 
  -6   8  11       24.13       29.31      9.01 o 
  -4   8  11      102.03       94.79      9.02 o 
  -2   8  11       11.93       20.51      9.06 o 
   0   8  11       81.54       79.93     12.76 o 
   2   8  11       28.76       23.52     10.38 o 
 -11   9  11       24.19       13.36      9.31 o 
  -9   9  11      213.58      194.17     20.15 o 
  -7   9  11      119.54      142.36     19.40 o 
  -5   9  11       76.60       80.87     11.22 o 
  -3   9  11      171.95      157.05     10.68 o 
  -1   9  11       22.21       18.88      9.30 o 
   1   9  11      231.44      187.65     15.75 o 
 -10  10  11        8.37       12.38      8.72 o 
  -8  10  11       42.63       37.30      9.93 o 
  -6  10  11        4.75       13.42      8.77 o 
  -4  10  11      144.59      140.60     17.61 o 
  -2  10  11       85.46       92.67     11.88 o 
   0  10  11        7.99        6.29     12.12 o 
  -9  11  11       14.96       28.78     17.66 o 
  -7  11  11        3.12        0.46     12.58 o 
  -5  11  11        4.87        1.06     12.01 o 
  -3  11  11       18.62       27.04      7.94 o 
  -1  11  11        9.01       -2.64      8.89 o 
  -8  12  11        3.29        8.20     13.85 o 
  -6  12  11        8.48       10.20      9.39 o 
  -4  12  11      109.15       99.09     10.39 o 
  -2  12  11       48.84       58.72      9.38 o 
  -7  13  11       27.91       43.41     15.70 o 
  -5  13  11       32.77       24.82     10.73 o 
  -3  13  11        7.54        3.71      8.97 o 
 -12   0  12     1461.34     1360.67     53.80 o 
 -10   0  12      167.28      189.12     21.48 o 
  -8   0  12       13.88       18.47     12.24 o 
  -4   0  12     1165.78     1131.02     42.72 o 
  -2   0  12      748.44      913.04     40.18 o 
   0   0  12       44.95       22.05     13.74 o 
   2   0  12      336.29      348.22     28.52 o 
 -13   1  12      565.65      581.03     25.34 o 
 -11   1  12      375.03      386.94     38.33 o 
  -9   1  12       69.95       70.48     11.14 o 
  -7   1  12      316.62      344.21     17.26 o 
  -5   1  12      955.32      984.08     42.20 o 
  -3   1  12      798.28      838.50     26.16 o 
  -1   1  12      361.26      363.63     18.57 o 
   1   1  12      109.83      129.21     13.99 o 
 -12   2  12      101.12      135.85     24.77 o 
 -10   2  12      187.74      198.73     15.27 o 
  -8   2  12      314.32      352.13     43.47 o 
  -6   2  12      206.55      212.10     19.74 o 
  -4   2  12      632.44      706.08     23.94 o 
  -2   2  12      367.76      363.40     20.55 o 
   0   2  12      312.96      320.92     18.57 o 
   2   2  12      183.73      194.18     15.88 o 
 -11   3  12      275.67      270.09     19.74 o 
  -9   3  12      579.01      548.64     22.48 o 
  -7   3  12      376.39      356.48     40.64 o 
  -5   3  12      242.76      244.19     21.01 o 
  -3   3  12      806.27      839.25     26.81 o 
  -1   3  12      148.23      150.29     14.02 o 
   1   3  12      351.57      365.95     22.28 o 
 -12   4  12      540.10      565.41     57.67 o 
 -10   4  12      738.89      642.58     24.65 o 
  -8   4  12      783.55      778.74     25.80 o 
  -6   4  12      314.37      349.49     25.05 o 
  -4   4  12      515.77      576.17     70.26 o 
  -2   4  12      353.85      374.37     19.35 o 
   0   4  12      405.27      453.79     27.88 o 
 -11   5  12      514.46      532.20     23.35 o 
  -9   5  12      853.42      901.47     28.93 o 
  -7   5  12      543.86      578.21     31.64 o 
  -5   5  12      330.89      341.09     17.70 o 
  -3   5  12       43.24       74.38     11.01 o 
  -1   5  12      802.30      798.62     40.01 o 
   1   5  12      340.08      318.79     36.95 o 
 -10   6  12      501.29      545.22     23.37 o 
  -8   6  12      933.48      879.90     40.53 o 
  -6   6  12      343.47      372.47     26.67 o 
  -4   6  12        4.69        3.00      8.05 o 
  -2   6  12      437.20      452.58     21.40 o 
   0   6  12      374.61      370.47     27.94 o 
 -11   7  12      489.01      511.36     30.37 o 
  -9   7  12      633.66      674.63     25.64 o 
  -7   7  12      494.49      486.08     30.25 o 
  -5   7  12      355.08      379.29     19.10 o 
  -3   7  12      108.57      124.67     22.46 o 
  -1   7  12      160.17      172.76     15.35 o 
 -10   8  12      828.05      830.98     38.04 o 
  -8   8  12      329.35      341.75     27.94 o 
  -6   8  12      475.14      473.72     30.94 o 
  -4   8  12      604.00      593.61     18.92 o 
  -2   8  12       43.02       73.69     22.57 o 
  -9   9  12      304.02      331.59     28.63 o 
  -7   9  12      763.77      818.13     41.33 o 
  -5   9  12      181.38      220.27     31.17 o 
  -3   9  12      311.71      348.07     42.20 o 
  -1   9  12      181.07      212.10     22.75 o 
  -8  10  12      321.33      292.92     27.48 o 
  -6  10  12      698.33      715.03     38.68 o 
  -4  10  12       81.23      107.25     10.53 o 
  -2  10  12      216.50      217.87     23.78 o 
  -5  11  12      501.52      536.53     23.84 o 
  -3  11  12      161.34      175.98     15.03 o 
  -9   1  13       28.14       31.55     15.01 o 
  -3   1  13        4.34        7.06      8.34 o 
  -1   1  13        4.58        9.41      9.03 o 
 -10   2  13        0.37       -6.76     14.26 o 
  -8   2  13       68.04       93.06     17.09 o 
  -4   2  13        4.13        4.63      8.40 o 
  -2   2  13       32.30       18.23     10.00 o 
  -9   3  13        1.11       -0.96      8.59 o 
  -7   3  13       15.19       30.13     13.97 o 
  -3   3  13        3.44        1.28      8.82 o 
  -1   3  13       85.48       98.86     23.32 o 
 -10   4  13        0.76        5.99      9.42 o 
  -8   4  13       16.59       12.58     13.74 o 
  -4   4  13       29.85       25.49      9.50 o 
  -2   4  13        1.44        9.45      9.24 o 
  -9   5  13       82.22      107.84     18.70 o 
  -7   5  13        0.06      -10.97     10.97 o 
  -3   5  13        1.09        5.31      8.87 o 
  -8   6  13        6.02       -5.08     11.31 o 
  -6   6  13       52.88       48.95     14.89 o 
  -4   6  13        1.42       14.54      9.26 o 
  -2   6  13       37.87       49.18     15.82 o 
  -7   7  13        0.46        2.08     12.82 o 
  -5   7  13      175.19      170.76     21.59 o 
  -3   7  13      183.40      191.80     16.00 o 
                                                 
